# Supplementary material for: Comparative Genomics Reveal the Animal-Associated Features of the Acanthopleuribacteraceae Bacteria, and Description of Sulfidibacter corallicola gen. nov., sp., nov
Source: Front Microbiol. 2022 Jan 31;13:778535. doi: 10.3389/fmicb.2022.778535 (PMC8841776; doi:10.3389/fmicb.2022.778535)
Supplement: Supplementary file 2 [file Table_1.XLSX]

## Sheet: Sheet2
Supplementary Table S1. Duplicated Genes in Strain M133T
Locus tag	Start	End	Protein Name
J3U87_12155	4090277	4091380	23S rRNA (adenine(2503)-C(2))-methyltransferase RlmN
J3U87_20325	6523348	6524475	23S rRNA (adenine(2503)-C(2))-methyltransferase RlmN
J3U87_12165	4092119	4093777	2-oxo acid dehydrogenase subunit E2
J3U87_01635	509514	510773	2-oxoglutarate dehydrogenase complex dihydrolipoyllysine-residue succinyltransferase
J3U87_01640	510901	513642	2-oxoglutarate dehydrogenase E1 component
J3U87_29955	9864688	9867963	2-oxoglutarate dehydrogenase E1 component
J3U87_22650	7326321	7327679	4Fe-4S binding protein
J3U87_33105	11163557	11165629	4Fe-4S binding protein
J3U87_18355	5982504	5983505	4-hydroxyproline epimerase
J3U87_07320	2519155	2520210	6-bladed beta-propeller
J3U87_24255	7875874	7877139	6-bladed beta-propeller
J3U87_10280	3580419	3581615	8-amino-7-oxononanoate synthase
J3U87_01245	405932	407260	AAA family ATPase
J3U87_04390	1496347	1502199	AAA family ATPase
J3U87_07200	2406060	2407340	AAA family ATPase
J3U87_08365	2885049	2890277	AAA family ATPase
J3U87_08470	2935267	2940648	AAA family ATPase
J3U87_16755	5525795	5531248	AAA family ATPase
J3U87_17115	5624841	5626664	AAA family ATPase
J3U87_18430	6001198	6002046	AAA family ATPase
J3U87_24590	7981165	7986378	AAA family ATPase
J3U87_25380	8361522	8366753	AAA family ATPase
J3U87_26400	8666550	8672090	AAA family ATPase
J3U87_27390	9007485	9008810	AAA family ATPase
J3U87_28910	9561979	9564138	AAA family ATPase
J3U87_00615	208338	209045	ABC transporter ATP-binding protein
J3U87_02190	770958	771716	ABC transporter ATP-binding protein
J3U87_03720	1254550	1256298	ABC transporter ATP-binding protein
J3U87_03870	1301310	1302419	ABC transporter ATP-binding protein
J3U87_04070	1368183	1369055	ABC transporter ATP-binding protein
J3U87_08860	3129385	3131097	ABC transporter ATP-binding protein
J3U87_11055	3793860	3794852	ABC transporter ATP-binding protein
J3U87_13345	4531364	4532032	ABC transporter ATP-binding protein
J3U87_14305	4824860	4825654	ABC transporter ATP-binding protein
J3U87_15370	5116879	5117658	ABC transporter ATP-binding protein
J3U87_16870	5563945	5564898	ABC transporter ATP-binding protein
J3U87_26255	8620863	8621576	ABC transporter ATP-binding protein
J3U87_30945	10217372	10218274	ABC transporter ATP-binding protein
J3U87_31555	10509916	10511781	ABC transporter ATP-binding protein
J3U87_31840	10606468	10607355	ABC transporter ATP-binding protein
J3U87_32365	10883933	10885786	ABC transporter ATP-binding protein
J3U87_33270	11220478	11221902	ABC transporter ATP-binding protein
J3U87_33390	11265712	11266836	ABC transporter ATP-binding protein
J3U87_00905	303603	304364	ABC transporter permease
J3U87_04065	1364617	1368171	ABC transporter permease
J3U87_14310	4825688	4826446	ABC transporter permease
J3U87_33415	11271773	11273017	ABC transporter permease
J3U87_33420	11273014	11274228	ABC transporter permease
J3U87_00155	52242	53825	ABC transporter substrate-binding protein
J3U87_09280	3274388	3276346	ABC-F family ATP-binding cassette domain-containing protein
J3U87_15920	5300323	5300550	AbrB/MazE/SpoVT family DNA-binding domain-containing protein
J3U87_17615	5757558	5757818	AbrB/MazE/SpoVT family DNA-binding domain-containing protein
J3U87_15615	5180326	5182290	acetate--CoA ligase
J3U87_34010	11503486	11505444	acetate--CoA ligase
J3U87_11160	3824224	3825579	acetyl-CoA carboxylase biotin carboxylase subunit
J3U87_02895	997437	998666	acetylornithine/succinylornithine family transaminase
J3U87_01915	611015	613753	ACP S-malonyltransferase
J3U87_08545	2968302	2969261	ACP S-malonyltransferase
J3U87_13240	4394137	4395324	ACP S-malonyltransferase
J3U87_26710	8766597	8768996	ACP S-malonyltransferase
J3U87_33470	11326904	11329579	ACP S-malonyltransferase
J3U87_30240	9990005	9991621	acyl-CoA carboxylase subunit beta
J3U87_30610	10104962	10106569	acyl-CoA carboxylase subunit beta
J3U87_21470	6918787	6919782	acyl-CoA desaturase
J3U87_04160	1403793	1408421	acyltransferase domain-containing protein
J3U87_07340	2522989	2527530	acyltransferase domain-containing protein
J3U87_08455	2920953	2925476	acyltransferase domain-containing protein
J3U87_20750	6665413	6672606	acyltransferase domain-containing protein
J3U87_29320	9668071	9669078	adenosine deaminase
J3U87_16845	5557467	5558699	adenosine deaminase family protein
J3U87_23930	7767260	7768018	adenylyl-sulfate kinase
J3U87_31300	10382956	10383690	adenylyl-sulfate kinase
J3U87_11260	3846485	3847939	aldehyde dehydrogenase
J3U87_19665	6367400	6369067	aldehyde dehydrogenase
J3U87_27415	9015495	9016991	aldehyde dehydrogenase
J3U87_26475	8696909	8697751	alpha/beta fold hydrolase
J3U87_08440	2919097	2919909	alpha/beta hydrolase
J3U87_20550	6591061	6591870	alpha/beta hydrolase
J3U87_26235	8616290	8617234	alpha/beta hydrolase
J3U87_13540	4608217	4609248	alpha-ketoacid dehydrogenase subunit beta
J3U87_14435	4864417	4865415	alpha-ketoacid dehydrogenase subunit beta
J3U87_01370	448419	450191	amidohydrolase
J3U87_20780	6689269	6691062	amidohydrolase
J3U87_27620	9078386	9080206	amidohydrolase
J3U87_04155	1399085	1403737	amino acid adenylation domain-containing protein
J3U87_04165	1408504	1415154	amino acid adenylation domain-containing protein
J3U87_07240	2415594	2427677	amino acid adenylation domain-containing protein
J3U87_07245	2427674	2444443	amino acid adenylation domain-containing protein
J3U87_07255	2445597	2461661	amino acid adenylation domain-containing protein
J3U87_07300	2493179	2497162	amino acid adenylation domain-containing protein
J3U87_07795	2660389	2671407	amino acid adenylation domain-containing protein
J3U87_07805	2697635	2710681	amino acid adenylation domain-containing protein
J3U87_07810	2710678	2714061	amino acid adenylation domain-containing protein
J3U87_07815	2714058	2727434	amino acid adenylation domain-containing protein
J3U87_08650	3012537	3028067	amino acid adenylation domain-containing protein
J3U87_13270	4424444	4470607	amino acid adenylation domain-containing protein
J3U87_13280	4478205	4498097	amino acid adenylation domain-containing protein
J3U87_18215	5915972	5938978	amino acid adenylation domain-containing protein
J3U87_20755	6672603	6681296	amino acid adenylation domain-containing protein
J3U87_21445	6893734	6896898	amino acid adenylation domain-containing protein
J3U87_21450	6896895	6911876	amino acid adenylation domain-containing protein
J3U87_22480	7232114	7243735	amino acid adenylation domain-containing protein
J3U87_22550	7267630	7280574	amino acid adenylation domain-containing protein
J3U87_22565	7283540	7288105	amino acid adenylation domain-containing protein
J3U87_22580	7295050	7302804	amino acid adenylation domain-containing protein
J3U87_24720	8019418	8024079	amino acid adenylation domain-containing protein
J3U87_24725	8024420	8031046	amino acid adenylation domain-containing protein
J3U87_24730	8031043	8037825	amino acid adenylation domain-containing protein
J3U87_24735	8037822	8041190	amino acid adenylation domain-containing protein
J3U87_24745	8045842	8052321	amino acid adenylation domain-containing protein
J3U87_24750	8052394	8066184	amino acid adenylation domain-containing protein
J3U87_24755	8066189	8079268	amino acid adenylation domain-containing protein
J3U87_25155	8228581	8235945	amino acid adenylation domain-containing protein
J3U87_25305	8301487	8318058	amino acid adenylation domain-containing protein
J3U87_25310	8318110	8335908	amino acid adenylation domain-containing protein
J3U87_25315	8335917	8343503	amino acid adenylation domain-containing protein
J3U87_30920	10199011	10205331	amino acid adenylation domain-containing protein
J3U87_31030	10240237	10243581	amino acid adenylation domain-containing protein
J3U87_31040	10248241	10255617	amino acid adenylation domain-containing protein
J3U87_31530	10479132	10488488	amino acid adenylation domain-containing protein
J3U87_31535	10488578	10499716	amino acid adenylation domain-containing protein
J3U87_31540	10499785	10505973	amino acid adenylation domain-containing protein
J3U87_32005	10651969	10674603	amino acid adenylation domain-containing protein
J3U87_32010	10674614	10690393	amino acid adenylation domain-containing protein
J3U87_32015	10690410	10709597	amino acid adenylation domain-containing protein
J3U87_32340	10871413	10877985	amino acid adenylation domain-containing protein
J3U87_32630	10975418	10981585	amino acid adenylation domain-containing protein
J3U87_32640	10985310	10988747	amino acid adenylation domain-containing protein
J3U87_32645	10988923	10998234	amino acid adenylation domain-containing protein
J3U87_32650	10998472	11003133	amino acid adenylation domain-containing protein
J3U87_32655	11003188	11010627	amino acid adenylation domain-containing protein
J3U87_12525	4191604	4193583	aminotransferase class I/II-fold pyridoxal phosphate-dependent enzyme
J3U87_33435	11276353	11285700	aminotransferase class III-fold pyridoxal phosphate-dependent enzyme
J3U87_33450	11292029	11294809	aminotransferase class III-fold pyridoxal phosphate-dependent enzyme
J3U87_31135	10321016	10327750	AMP-binding protein
J3U87_20515	6583236	6583514	antitoxin of toxin-antitoxin stability system
J3U87_23565	7662263	7662541	antitoxin of toxin-antitoxin stability system
J3U87_04080	1370003	1370857	AraC family transcriptional regulator
J3U87_21430	6890374	6891195	AraC family transcriptional regulator
J3U87_25700	8468161	8469063	AraC family transcriptional regulator
J3U87_25780	8490502	8491422	AraC family transcriptional regulator
J3U87_25980	8532584	8533453	AraC family transcriptional regulator
J3U87_26015	8544350	8545192	AraC family transcriptional regulator
J3U87_26365	8655763	8656656	AraC family transcriptional regulator
J3U87_26525	8708048	8708878	AraC family transcriptional regulator
J3U87_25425	8378128	8378943	arylamine N-acetyltransferase
J3U87_33955	11490239	11491045	arylamine N-acetyltransferase
J3U87_32755	11051807	11052283	AsnC family transcriptional regulator
J3U87_32760	11052280	11052849	AsnC family transcriptional regulator
J3U87_08515	2953580	2955457	asparagine synthase (glutamine-hydrolyzing)
J3U87_15230	5075012	5076901	asparagine synthase (glutamine-hydrolyzing)
J3U87_10415	3618164	3619555	aspartate aminotransferase family protein
J3U87_00900	302800	303603	ATP-binding cassette domain-containing protein
J3U87_01670	521609	524257	ATP-binding cassette domain-containing protein
J3U87_07775	2655502	2656485	ATP-binding cassette domain-containing protein
J3U87_10455	3629397	3630995	ATP-binding cassette domain-containing protein
J3U87_12815	4263434	4264366	ATP-binding cassette domain-containing protein
J3U87_20815	6701457	6704156	ATP-binding cassette domain-containing protein
J3U87_28295	9379376	9380167	ATP-binding cassette domain-containing protein
J3U87_29470	9715514	9716404	ATP-binding cassette domain-containing protein
J3U87_01910	610265	610813	ATP-binding protein
J3U87_09005	3178108	3180690	ATP-dependent chaperone ClpB
J3U87_13990	4744347	4746809	ATP-dependent Clp protease ATP-binding subunit
J3U87_04375	1489746	1490963	ATP-grasp domain-containing protein
J3U87_20130	6464272	6465489	ATP-grasp domain-containing protein
J3U87_17335	5674971	5676374	baseplate J/gp47 family protein
J3U87_29180	9625193	9626620	baseplate J/gp47 family protein
J3U87_33035	11130856	11132634	beta-lactamase family protein
J3U87_21460	6915890	6917074	bifunctional diaminohydroxyphosphoribosylaminopyrimidine deaminase/5-amino-6-(5-phosphoribosylamino)uracil reductase RibD
J3U87_27155	8927148	8928284	bifunctional diaminohydroxyphosphoribosylaminopyrimidine deaminase/5-amino-6-(5-phosphoribosylamino)uracil reductase RibD
J3U87_28805	9532505	9534550	cadmium-translocating P-type ATPase
J3U87_16980	5595995	5598277	carbohydrate binding family 9 domain-containing protein
J3U87_23045	7475843	7478059	carbohydrate binding family 9 domain-containing protein
J3U87_00395	138214	153348	carboxypeptidase regulatory-like domain-containing protein
J3U87_22245	7140050	7155292	carboxypeptidase regulatory-like domain-containing protein
J3U87_25525	8413043	8415085	carboxypeptidase regulatory-like domain-containing protein
J3U87_27600	9066421	9068862	carboxypeptidase regulatory-like domain-containing protein
J3U87_28030	9246888	9269771	carboxypeptidase regulatory-like domain-containing protein
J3U87_28130	9293281	9314172	carboxypeptidase regulatory-like domain-containing protein
J3U87_28340	9390828	9392681	cation acetate symporter
J3U87_34000	11500474	11502144	cation acetate symporter
J3U87_07030	2360649	2362043	CCA tRNA nucleotidyltransferase
J3U87_24820	8101282	8101836	CesT family type III secretion system chaperone
J3U87_02200	774483	777716	CHAT domain-containing protein
J3U87_03255	1111270	1114251	CHAT domain-containing protein
J3U87_04950	1711313	1714411	CHAT domain-containing protein
J3U87_05350	1841577	1844726	CHAT domain-containing protein
J3U87_13475	4587069	4589846	CHAT domain-containing protein
J3U87_17480	5719102	5722167	CHAT domain-containing protein
J3U87_25020	8165623	8168727	CHAT domain-containing protein
J3U87_28860	9551834	9553030	CHAT domain-containing protein
J3U87_28865	9553054	9554184	CHAT domain-containing protein
J3U87_32515	10939093	10942530	CHAT domain-containing protein
J3U87_33290	11225175	11227832	CHAT domain-containing protein
J3U87_19715	6383417	6386587	chemotaxis protein CheW
J3U87_24545	7968821	7969282	chemotaxis protein CheW
J3U87_24555	7971457	7974714	chemotaxis protein CheW
J3U87_18165	5900274	5901347	chemotaxis response regulator protein-glutamate methylesterase
J3U87_24540	7967706	7968764	chemotaxis-specific protein-glutamate methyltransferase CheB
J3U87_14585	4900602	4901999	choice-of-anchor B family protein
J3U87_14590	4902214	4903608	choice-of-anchor B family protein
J3U87_21010	6755388	6756671	citrate synthase
J3U87_00295	104130	105257	citrate synthase/methylcitrate synthase
J3U87_20510	6580424	6582973	class A beta-lactamase-related serine hydrolase
J3U87_23455	7623143	7623811	class I SAM-dependent methyltransferase
J3U87_11890	4023720	4024898	class I SAM-dependent rRNA methyltransferase
J3U87_13195	4381988	4383208	class I SAM-dependent rRNA methyltransferase
J3U87_18340	5976224	5979835	collagenase
J3U87_32380	10889524	10892151	collagenase
J3U87_06025	2051206	2051880	Crp/Fnr family transcriptional regulator
J3U87_08290	2862265	2862942	Crp/Fnr family transcriptional regulator
J3U87_05030	1735806	1737566	c-type cytochrome
J3U87_20670	6640856	6641893	c-type cytochrome
J3U87_22850	7408602	7409600	c-type cytochrome
J3U87_34925	11768400	11769842	c-type cytochrome
J3U87_03680	1243467	1243841	cupin domain-containing protein
J3U87_25940	8524383	8524760	cupin domain-containing protein
J3U87_22585	7302838	7304532	cyclic peptide export ABC transporter
J3U87_24770	8083679	8085340	cyclic peptide export ABC transporter
J3U87_28835	9540619	9542334	cyclic peptide export ABC transporter
J3U87_11870	4018628	4019776	cysteine desulfurase
J3U87_34695	11697190	11698332	cysteine desulfurase
J3U87_22440	7213740	7214687	cysteine synthase A
J3U87_06260	2120964	2121917	cysteine synthase family protein
J3U87_04410	1509463	1511250	cytochrome P450
J3U87_30835	10179264	10180598	cytochrome P450
J3U87_24020	7800389	7801903	DASS family sodium-coupled anion symporter
J3U87_17410	5698577	5699755	DDE-type integrase/transposase/recombinase
J3U87_34580	11651701	11652555	DDE-type integrase/transposase/recombinase
J3U87_07935	2760844	2763747	DEAD/DEAH box helicase
J3U87_09365	3293558	3296617	DEAD/DEAH box helicase
J3U87_15285	5087358	5088794	DEAD/DEAH box helicase
J3U87_24105	7822487	7826734	DEAD/DEAH box helicase
J3U87_28645	9480034	9481797	DEAD/DEAH box helicase
J3U87_00565	193131	194207	diguanylate cyclase
J3U87_16760	5531761	5534910	diguanylate cyclase
J3U87_20175	6479304	6484247	diguanylate cyclase
J3U87_23910	7761851	7762924	diguanylate cyclase
J3U87_28720	9500013	9503495	diguanylate cyclase
J3U87_01630	507912	509315	dihydrolipoyl dehydrogenase
J3U87_04315	1468966	1470366	dihydrolipoyl dehydrogenase
J3U87_03985	1336667	1337005	divalent-cation tolerance protein CutA
J3U87_07960	2769329	2769658	divalent-cation tolerance protein CutA
J3U87_16920	5575303	5577141	DNA helicase RecQ
J3U87_21070	6773879	6776425	DNA topoisomerase 3
J3U87_14560	4894146	4895636	DNA-3-methyladenine glycosylase 2 family protein
J3U87_24870	8126646	8128010	DNA-3-methyladenine glycosylase 2 family protein
J3U87_22675	7338880	7339554	DNA-3-methyladenine glycosylase I
J3U87_33370	11261287	11261910	DNA-3-methyladenine glycosylase I
J3U87_26715	8769193	8770449	DNRLRE domain-containing protein
J3U87_12965	4308738	4309889	dTDP-4-amino-4,6-dideoxygalactose transaminase
J3U87_05295	1819232	1824412	DUF11 domain-containing protein
J3U87_25225	8265396	8269991	DUF1308 domain-containing protein
J3U87_05480	1885410	1887314	DUF1549 domain-containing protein
J3U87_17645	5761679	5763514	DUF1549 domain-containing protein
J3U87_19575	6347107	6348309	DUF1579 family protein
J3U87_18515	6023552	6024619	DUF2169 domain-containing protein
J3U87_28355	9396517	9397569	DUF2169 domain-containing protein
J3U87_23780	7710411	7723961	DUF2235 domain-containing protein
J3U87_21040	6764493	6765683	DUF3391 domain-containing protein
J3U87_14200	4799854	4800630	DUF4097 family beta strand repeat protein
J3U87_14355	4845802	4846638	DUF4097 family beta strand repeat protein
J3U87_06365	2160087	2164196	DUF4114 domain-containing protein
J3U87_06395	2169006	2173103	DUF4114 domain-containing protein
J3U87_18520	6024610	6025842	DUF4150 domain-containing protein
J3U87_28350	9394752	9396524	DUF4150 domain-containing protein
J3U87_04580	1568063	1568788	DUF4338 domain-containing protein
J3U87_10570	3671236	3671961	DUF4338 domain-containing protein
J3U87_22065	7084577	7085470	DUF4338 domain-containing protein
J3U87_17365	5680854	5684432	DUF4815 domain-containing protein
J3U87_29215	9631295	9634873	DUF4815 domain-containing protein
J3U87_17105	5623559	5624005	DUF669 domain-containing protein
J3U87_28900	9561062	9561532	DUF669 domain-containing protein
J3U87_17290	5670149	5670529	DUF882 domain-containing protein
J3U87_29135	9620475	9620930	DUF882 domain-containing protein
J3U87_01190	390466	392859	EAL domain-containing protein
J3U87_04850	1664663	1666573	EAL domain-containing protein
J3U87_08375	2892420	2894579	EAL domain-containing protein
J3U87_09685	3395389	3398160	EAL domain-containing protein
J3U87_10120	3529816	3532473	EAL domain-containing protein
J3U87_13505	4594863	4596764	EAL domain-containing protein
J3U87_19590	6351041	6353119	EAL domain-containing protein
J3U87_28385	9408700	9410805	EAL domain-containing protein
J3U87_02450	849773	850990	efflux RND transporter periplasmic adaptor subunit
J3U87_03905	1315185	1316312	efflux RND transporter periplasmic adaptor subunit
J3U87_06230	2099113	2100201	efflux RND transporter periplasmic adaptor subunit
J3U87_07415	2542207	2543319	efflux RND transporter periplasmic adaptor subunit
J3U87_13840	4702675	4703781	efflux RND transporter periplasmic adaptor subunit
J3U87_22870	7413135	7414337	efflux RND transporter periplasmic adaptor subunit
J3U87_34075	11529894	11531069	efflux RND transporter periplasmic adaptor subunit
J3U87_34735	11711059	11712243	efflux RND transporter periplasmic adaptor subunit
J3U87_01875	590037	593162	efflux RND transporter permease subunit
J3U87_03895	1308766	1311828	efflux RND transporter permease subunit
J3U87_03900	1311825	1314947	efflux RND transporter permease subunit
J3U87_05780	1986813	1990001	efflux RND transporter permease subunit
J3U87_06235	2100243	2103314	efflux RND transporter permease subunit
J3U87_07420	2543329	2546445	efflux RND transporter permease subunit
J3U87_08970	3164650	3167739	efflux RND transporter permease subunit
J3U87_08975	3167736	3170918	efflux RND transporter permease subunit
J3U87_12575	4204561	4208070	efflux RND transporter permease subunit
J3U87_13405	4559431	4562946	efflux RND transporter permease subunit
J3U87_13835	4699588	4702671	efflux RND transporter permease subunit
J3U87_20490	6574396	6577563	efflux RND transporter permease subunit
J3U87_30450	10058641	10061760	efflux RND transporter permease subunit
J3U87_33680	11389793	11392957	efflux RND transporter permease subunit
J3U87_34165	11554051	11557137	efflux RND transporter permease subunit
J3U87_34180	11561926	11565069	efflux RND transporter permease subunit
J3U87_34730	11707823	11711029	efflux RND transporter permease subunit
J3U87_05790	1991223	1992566	efflux transporter outer membrane subunit
J3U87_07425	2546442	2547833	efflux transporter outer membrane subunit
J3U87_24040	7806981	7808444	efflux transporter outer membrane subunit
J3U87_34725	11706372	11707826	efflux transporter outer membrane subunit
J3U87_16095	5339913	5341997	elongation factor G
J3U87_19870	6420539	6422641	elongation factor G
J3U87_21105	6788443	6790521	elongation factor G
J3U87_03115	1071295	1073751	endopeptidase La
J3U87_15055	5015116	5017464	endopeptidase La
J3U87_26835	8810071	8812512	endopeptidase La
J3U87_17110	5624008	5624448	ERCC4 domain-containing protein
J3U87_28905	9561552	9561986	ERCC4 domain-containing protein
J3U87_18115	5881615	5883744	exodeoxyribonuclease V subunit alpha
J3U87_05275	1814204	1815640	FAD-dependent oxidoreductase
J3U87_18350	5981154	5982419	FAD-dependent oxidoreductase
J3U87_23080	7490140	7491282	FAD-dependent oxidoreductase
J3U87_24945	8144707	8146788	FAD-dependent oxidoreductase
J3U87_31870	10612477	10613562	FAD-dependent oxidoreductase
J3U87_27610	9071355	9074390	family 31 carbohydrate-binding protein
J3U87_18120	5884105	5885184	fatty acid desaturase
J3U87_02800	974331	976502	FkbM family methyltransferase
J3U87_13610	4623050	4624045	FkbM family methyltransferase
J3U87_31275	10377040	10377912	FkbM family methyltransferase
J3U87_09945	3468275	3468973	FKBP-type peptidyl-prolyl cis-trans isomerase
J3U87_31225	10359080	10359472	FKBP-type peptidyl-prolyl cis-trans isomerase
J3U87_08135	2820713	2822833	flagellar biosynthesis protein FlhA
J3U87_08140	2822830	2823900	flagellar biosynthesis protein FlhB
J3U87_01395	457469	458755	flagellar hook protein FlgE
J3U87_08175	2827757	2829049	flagellar hook protein FlgE
J3U87_08180	2829202	2830596	flagellar hook protein FlgE
J3U87_06125	2071439	2072794	flagellar protein export ATPase FliI
J3U87_08155	2825070	2825765	flagellar type III secretion system pore protein FliP
J3U87_30905	10194744	10196429	GAF domain-containing protein
J3U87_32455	10916270	10918240	GAF domain-containing protein
J3U87_32680	11018317	11021754	GHKL domain-containing protein
J3U87_16635	5493650	5494933	glutamyl-tRNA reductase
J3U87_21155	6804360	6805547	glycine C-acetyltransferase
J3U87_02225	783741	786206	glycogen/starch/alpha-glucan phosphorylase
J3U87_15725	5230197	5232668	glycogen/starch/alpha-glucan phosphorylase
J3U87_17305	5671897	5672658	glycosyltransferase
J3U87_29150	9622286	9623056	glycosyltransferase
J3U87_08435	2917889	2919097	glycosyltransferase family 1 protein
J3U87_07330	2520659	2521165	GNAT family N-acetyltransferase
J3U87_16750	5525247	5525735	GNAT family N-acetyltransferase
J3U87_25765	8484023	8485948	GNAT family N-acetyltransferase
J3U87_20530	6586126	6586545	GntR family transcriptional regulator
J3U87_24700	8014831	8015238	GntR family transcriptional regulator
J3U87_30950	10218271	10218657	GntR family transcriptional regulator
J3U87_17330	5674483	5674848	GPW/gp25 family protein
J3U87_29175	9624761	9625174	GPW/gp25 family protein
J3U87_04005	1341848	1343155	group II intron reverse transcriptase/maturase
J3U87_22495	7249668	7250975	group II intron reverse transcriptase/maturase
J3U87_25235	8270957	8272264	group II intron reverse transcriptase/maturase
J3U87_06860	2317637	2318764	GTP-binding protein
J3U87_17495	5725613	5726665	GTP-binding protein
J3U87_13600	4621161	4621784	HAD family hydrolase
J3U87_13805	4692815	4693363	HAD family hydrolase
J3U87_00870	293013	294446	HAMP domain-containing histidine kinase
J3U87_04545	1557934	1559310	HAMP domain-containing protein
J3U87_07930	2759503	2760855	HAMP domain-containing protein
J3U87_16960	5588023	5589873	HAMP domain-containing protein
J3U87_20475	6569819	6571120	HAMP domain-containing protein
J3U87_26825	8806606	8808456	HAMP domain-containing protein
J3U87_32730	11042769	11043986	HD-GYP domain-containing protein
J3U87_07580	2592184	2593395	HDOD domain-containing protein
J3U87_26130	8580346	8581557	HDOD domain-containing protein
J3U87_09490	3330508	3331896	HEAT repeat domain-containing protein
J3U87_09495	3332285	3333640	HEAT repeat domain-containing protein
J3U87_25295	8298720	8299124	HEAT repeat domain-containing protein
J3U87_28035	9270820	9272112	HEAT repeat domain-containing protein
J3U87_31955	10633973	10635274	HEAT repeat domain-containing protein
J3U87_32510	10936745	10938091	HEAT repeat domain-containing protein
J3U87_14655	4917009	4919462	heavy metal translocating P-type ATPase metal-binding domain-containing protein
J3U87_28800	9531517	9531945	heavy metal-responsive transcriptional regulator
J3U87_17535	5733536	5733967	helix-turn-helix domain-containing protein
J3U87_22180	7113993	7114355	helix-turn-helix domain-containing protein
J3U87_23700	7696980	7697342	helix-turn-helix domain-containing protein
J3U87_15275	5086334	5086669	helix-turn-helix transcriptional regulator
J3U87_25070	8184852	8185067	helix-turn-helix transcriptional regulator
J3U87_31430	10444215	10445051	helix-turn-helix transcriptional regulator
J3U87_31660	10540497	10541018	helix-turn-helix transcriptional regulator
J3U87_32990	11116273	11116476	helix-turn-helix transcriptional regulator
J3U87_34230	11577703	11578371	helix-turn-helix transcriptional regulator
J3U87_34275	11585919	11586137	helix-turn-helix transcriptional regulator
J3U87_32745	11050004	11051200	heme d1 biosynthesis radical SAM protein NirJ
J3U87_02765	967115	968215	histidine kinase
J3U87_22420	7209246	7210328	histidine kinase
J3U87_23055	7479466	7480644	histidine kinase
J3U87_29275	9657137	9658270	histidine kinase
J3U87_31845	10608202	10608963	histidine kinase
J3U87_09090	3219462	3220085	histidine phosphatase family protein
J3U87_30495	10072770	10073390	histidine phosphatase family protein
J3U87_02455	850987	852273	HlyD family efflux transporter periplasmic adaptor subunit
J3U87_01240	405192	405926	HNH endonuclease
J3U87_25195	8245369	8250663	HNH endonuclease
J3U87_03110	1070634	1071086	Hsp20/alpha crystallin family protein
J3U87_14530	4886572	4886982	Hsp20/alpha crystallin family protein
J3U87_14535	4887031	4887450	Hsp20/alpha crystallin family protein
J3U87_14665	4921060	4921563	Hsp20/alpha crystallin family protein
J3U87_10215	3561689	3563488	Hsp70 family protein
J3U87_21665	6982010	6983755	Hsp70 family protein
J3U87_13860	4708915	4710003	hybrid sensor histidine kinase/response regulator
J3U87_19835	6412873	6414003	hybrid sensor histidine kinase/response regulator
J3U87_00070	21051	24614	hypothetical protein J3U87_00070
J3U87_00105	33288	34475	hypothetical protein J3U87_00105
J3U87_00130	41760	42746	hypothetical protein J3U87_00130
J3U87_00145	49609	50610	hypothetical protein J3U87_00145
J3U87_00170	57207	64085	hypothetical protein J3U87_00170
J3U87_00245	91667	91957	hypothetical protein J3U87_00245
J3U87_00290	102846	103919	hypothetical protein J3U87_00290
J3U87_00365	122208	122723	hypothetical protein J3U87_00365
J3U87_00385	124915	132252	hypothetical protein J3U87_00385
J3U87_00435	160935	164618	hypothetical protein J3U87_00435
J3U87_00480	176815	177504	hypothetical protein J3U87_00480
J3U87_00485	177771	177962	hypothetical protein J3U87_00485
J3U87_00490	177977	178372	hypothetical protein J3U87_00490
J3U87_00495	178359	181100	hypothetical protein J3U87_00495
J3U87_00500	181149	181652	hypothetical protein J3U87_00500
J3U87_00505	181649	182245	hypothetical protein J3U87_00505
J3U87_00510	182242	183210	hypothetical protein J3U87_00510
J3U87_00515	183214	184524	hypothetical protein J3U87_00515
J3U87_00520	184524	186104	hypothetical protein J3U87_00520
J3U87_00525	186247	187218	hypothetical protein J3U87_00525
J3U87_00530	187367	187597	hypothetical protein J3U87_00530
J3U87_00535	187606	187836	hypothetical protein J3U87_00535
J3U87_00540	187923	188285	hypothetical protein J3U87_00540
J3U87_00545	188278	189612	hypothetical protein J3U87_00545
J3U87_00550	189626	190747	hypothetical protein J3U87_00550
J3U87_00555	190778	191392	hypothetical protein J3U87_00555
J3U87_00575	195647	195985	hypothetical protein J3U87_00575
J3U87_00585	197713	198012	hypothetical protein J3U87_00585
J3U87_00890	296973	300272	hypothetical protein J3U87_00890
J3U87_02065	728729	729352	hypothetical protein J3U87_02065
J3U87_02270	797151	797918	hypothetical protein J3U87_02270
J3U87_02410	833725	838050	hypothetical protein J3U87_02410
J3U87_02625	906143	913840	hypothetical protein J3U87_02625
J3U87_02635	914354	917653	hypothetical protein J3U87_02635
J3U87_02975	1019936	1020439	hypothetical protein J3U87_02975
J3U87_03030	1037854	1039878	hypothetical protein J3U87_03030
J3U87_03075	1053183	1054238	hypothetical protein J3U87_03075
J3U87_03265	1114705	1116183	hypothetical protein J3U87_03265
J3U87_03465	1175251	1177257	hypothetical protein J3U87_03465
J3U87_03540	1201082	1203544	hypothetical protein J3U87_03540
J3U87_04265	1449331	1451916	hypothetical protein J3U87_04265
J3U87_04470	1527041	1529299	hypothetical protein J3U87_04470
J3U87_04570	1564432	1564623	hypothetical protein J3U87_04570
J3U87_04595	1570732	1571214	hypothetical protein J3U87_04595
J3U87_04630	1574252	1574587	hypothetical protein J3U87_04630
J3U87_04810	1646696	1650904	hypothetical protein J3U87_04810
J3U87_04965	1716578	1717987	hypothetical protein J3U87_04965
J3U87_05000	1728633	1728875	hypothetical protein J3U87_05000
J3U87_05005	1729314	1729553	hypothetical protein J3U87_05005
J3U87_05015	1731741	1732931	hypothetical protein J3U87_05015
J3U87_05055	1743338	1743616	hypothetical protein J3U87_05055
J3U87_05130	1767641	1769626	hypothetical protein J3U87_05130
J3U87_05135	1769692	1771152	hypothetical protein J3U87_05135
J3U87_05390	1854571	1855848	hypothetical protein J3U87_05390
J3U87_05605	1925202	1927625	hypothetical protein J3U87_05605
J3U87_05610	1927694	1930162	hypothetical protein J3U87_05610
J3U87_05615	1930261	1933152	hypothetical protein J3U87_05615
J3U87_05845	2008223	2009155	hypothetical protein J3U87_05845
J3U87_05850	2009193	2009492	hypothetical protein J3U87_05850
J3U87_06755	2274227	2274466	hypothetical protein J3U87_06755
J3U87_06760	2274490	2275365	hypothetical protein J3U87_06760
J3U87_06780	2282940	2286269	hypothetical protein J3U87_06780
J3U87_06960	2346332	2346640	hypothetical protein J3U87_06960
J3U87_07180	2399125	2402550	hypothetical protein J3U87_07180
J3U87_07310	2517989	2518684	hypothetical protein J3U87_07310
J3U87_07600	2602135	2602530	hypothetical protein J3U87_07600
J3U87_07605	2602636	2602794	hypothetical protein J3U87_07605
J3U87_07830	2730556	2730981	hypothetical protein J3U87_07830
J3U87_08190	2831888	2834764	hypothetical protein J3U87_08190
J3U87_08230	2844072	2844875	hypothetical protein J3U87_08230
J3U87_09205	3251874	3252356	hypothetical protein J3U87_09205
J3U87_09480	3327211	3327855	hypothetical protein J3U87_09480
J3U87_09655	3386295	3386969	hypothetical protein J3U87_09655
J3U87_10040	3500699	3501715	hypothetical protein J3U87_10040
J3U87_10075	3518318	3518833	hypothetical protein J3U87_10075
J3U87_10210	3561292	3561666	hypothetical protein J3U87_10210
J3U87_10225	3564267	3564641	hypothetical protein J3U87_10225
J3U87_10560	3669962	3670135	hypothetical protein J3U87_10560
J3U87_10575	3672338	3672625	hypothetical protein J3U87_10575
J3U87_10585	3678330	3678578	hypothetical protein J3U87_10585
J3U87_10590	3678791	3679621	hypothetical protein J3U87_10590
J3U87_11105	3805776	3808988	hypothetical protein J3U87_11105
J3U87_12505	4186676	4187485	hypothetical protein J3U87_12505
J3U87_13310	4517715	4519451	hypothetical protein J3U87_13310
J3U87_13350	4532413	4533771	hypothetical protein J3U87_13350
J3U87_13465	4584586	4586037	hypothetical protein J3U87_13465
J3U87_13550	4610493	4612253	hypothetical protein J3U87_13550
J3U87_13640	4633303	4635060	hypothetical protein J3U87_13640
J3U87_13660	4639226	4639672	hypothetical protein J3U87_13660
J3U87_13670	4641114	4641560	hypothetical protein J3U87_13670
J3U87_13700	4654418	4656313	hypothetical protein J3U87_13700
J3U87_15315	5098443	5101778	hypothetical protein J3U87_15315
J3U87_15545	5159956	5163780	hypothetical protein J3U87_15545
J3U87_15740	5241010	5245269	hypothetical protein J3U87_15740
J3U87_16210	5370236	5373502	hypothetical protein J3U87_16210
J3U87_16290	5394778	5395719	hypothetical protein J3U87_16290
J3U87_16445	5442692	5444029	hypothetical protein J3U87_16445
J3U87_16625	5490016	5491953	hypothetical protein J3U87_16625
J3U87_16710	5509400	5512699	hypothetical protein J3U87_16710
J3U87_17120	5626654	5630028	hypothetical protein J3U87_17120
J3U87_17125	5630135	5630965	hypothetical protein J3U87_17125
J3U87_17135	5633098	5633631	hypothetical protein J3U87_17135
J3U87_17155	5637389	5637823	hypothetical protein J3U87_17155
J3U87_17180	5643371	5644870	hypothetical protein J3U87_17180
J3U87_17195	5648851	5649213	hypothetical protein J3U87_17195
J3U87_17200	5649224	5650090	hypothetical protein J3U87_17200
J3U87_17210	5650382	5650840	hypothetical protein J3U87_17210
J3U87_17215	5650837	5651190	hypothetical protein J3U87_17215
J3U87_17220	5651204	5651695	hypothetical protein J3U87_17220
J3U87_17245	5657818	5658384	hypothetical protein J3U87_17245
J3U87_17250	5658381	5658611	hypothetical protein J3U87_17250
J3U87_17265	5660954	5661631	hypothetical protein J3U87_17265
J3U87_17275	5665835	5666305	hypothetical protein J3U87_17275
J3U87_17295	5670538	5670852	hypothetical protein J3U87_17295
J3U87_17300	5670902	5671885	hypothetical protein J3U87_17300
J3U87_17310	5672649	5673020	hypothetical protein J3U87_17310
J3U87_17320	5673289	5673615	hypothetical protein J3U87_17320
J3U87_17325	5673617	5674417	hypothetical protein J3U87_17325
J3U87_17340	5676374	5677960	hypothetical protein J3U87_17340
J3U87_17345	5677957	5678550	hypothetical protein J3U87_17345
J3U87_17350	5678589	5679572	hypothetical protein J3U87_17350
J3U87_17360	5680309	5680842	hypothetical protein J3U87_17360
J3U87_17375	5685249	5686418	hypothetical protein J3U87_17375
J3U87_17390	5688930	5694071	hypothetical protein J3U87_17390
J3U87_17395	5694071	5694544	hypothetical protein J3U87_17395
J3U87_17430	5703110	5704045	hypothetical protein J3U87_17430
J3U87_17440	5705575	5706030	hypothetical protein J3U87_17440
J3U87_17465	5709355	5711904	hypothetical protein J3U87_17465
J3U87_17860	5819362	5820054	hypothetical protein J3U87_17860
J3U87_18975	6158726	6162850	hypothetical protein J3U87_18975
J3U87_19365	6289358	6290062	hypothetical protein J3U87_19365
J3U87_19415	6302980	6303249	hypothetical protein J3U87_19415
J3U87_19420	6303305	6303862	hypothetical protein J3U87_19420
J3U87_20305	6520066	6520776	hypothetical protein J3U87_20305
J3U87_20465	6564085	6567648	hypothetical protein J3U87_20465
J3U87_20650	6625037	6631018	hypothetical protein J3U87_20650
J3U87_20655	6631751	6637711	hypothetical protein J3U87_20655
J3U87_20730	6659413	6659688	hypothetical protein J3U87_20730
J3U87_21375	6873691	6874614	hypothetical protein J3U87_21375
J3U87_21545	6941972	6944434	hypothetical protein J3U87_21545
J3U87_21670	6983752	6984006	hypothetical protein J3U87_21670
J3U87_21710	6991095	6993098	hypothetical protein J3U87_21710
J3U87_21960	7048312	7048644	hypothetical protein J3U87_21960
J3U87_22080	7087414	7087902	hypothetical protein J3U87_22080
J3U87_22110	7093467	7094420	hypothetical protein J3U87_22110
J3U87_22125	7096558	7096719	hypothetical protein J3U87_22125
J3U87_22140	7098459	7098764	hypothetical protein J3U87_22140
J3U87_22185	7114860	7115243	hypothetical protein J3U87_22185
J3U87_22190	7116347	7116697	hypothetical protein J3U87_22190
J3U87_22195	7116931	7117314	hypothetical protein J3U87_22195
J3U87_22200	7117795	7117995	hypothetical protein J3U87_22200
J3U87_22205	7118799	7119344	hypothetical protein J3U87_22205
J3U87_22210	7119344	7119820	hypothetical protein J3U87_22210
J3U87_22215	7120015	7122411	hypothetical protein J3U87_22215
J3U87_22220	7122473	7122850	hypothetical protein J3U87_22220
J3U87_22225	7122847	7124748	hypothetical protein J3U87_22225
J3U87_22230	7124860	7125306	hypothetical protein J3U87_22230
J3U87_22400	7203288	7205501	hypothetical protein J3U87_22400
J3U87_22540	7262250	7263377	hypothetical protein J3U87_22540
J3U87_22735	7357783	7360263	hypothetical protein J3U87_22735
J3U87_22740	7360260	7362845	hypothetical protein J3U87_22740
J3U87_22780	7382168	7383418	hypothetical protein J3U87_22780
J3U87_22800	7387196	7387504	hypothetical protein J3U87_22800
J3U87_22940	7433027	7434835	hypothetical protein J3U87_22940
J3U87_22980	7444662	7447229	hypothetical protein J3U87_22980
J3U87_23400	7604709	7604948	hypothetical protein J3U87_23400
J3U87_23705	7697847	7698230	hypothetical protein J3U87_23705
J3U87_23720	7699331	7699681	hypothetical protein J3U87_23720
J3U87_23725	7699826	7700305	hypothetical protein J3U87_23725
J3U87_23730	7700784	7700984	hypothetical protein J3U87_23730
J3U87_23735	7701788	7702333	hypothetical protein J3U87_23735
J3U87_23740	7702399	7702809	hypothetical protein J3U87_23740
J3U87_23745	7703004	7705400	hypothetical protein J3U87_23745
J3U87_23750	7705462	7705839	hypothetical protein J3U87_23750
J3U87_23755	7705836	7707737	hypothetical protein J3U87_23755
J3U87_23760	7707849	7708295	hypothetical protein J3U87_23760
J3U87_23800	7730105	7733185	hypothetical protein J3U87_23800
J3U87_23820	7740783	7745402	hypothetical protein J3U87_23820
J3U87_23825	7745598	7746290	hypothetical protein J3U87_23825
J3U87_23830	7746543	7746734	hypothetical protein J3U87_23830
J3U87_23835	7746749	7747144	hypothetical protein J3U87_23835
J3U87_23840	7747131	7749872	hypothetical protein J3U87_23840
J3U87_23845	7749921	7750424	hypothetical protein J3U87_23845
J3U87_23850	7750421	7751017	hypothetical protein J3U87_23850
J3U87_23855	7751014	7751985	hypothetical protein J3U87_23855
J3U87_23860	7751989	7753305	hypothetical protein J3U87_23860
J3U87_23865	7753305	7754888	hypothetical protein J3U87_23865
J3U87_23870	7755031	7755942	hypothetical protein J3U87_23870
J3U87_23875	7756091	7756321	hypothetical protein J3U87_23875
J3U87_23880	7756330	7756560	hypothetical protein J3U87_23880
J3U87_23885	7756647	7757009	hypothetical protein J3U87_23885
J3U87_23890	7757002	7758333	hypothetical protein J3U87_23890
J3U87_23895	7758347	7759465	hypothetical protein J3U87_23895
J3U87_23900	7759498	7760112	hypothetical protein J3U87_23900
J3U87_23920	7764373	7764711	hypothetical protein J3U87_23920
J3U87_24265	7878133	7882134	hypothetical protein J3U87_24265
J3U87_24340	7904703	7905734	hypothetical protein J3U87_24340
J3U87_24420	7933113	7933415	hypothetical protein J3U87_24420
J3U87_24490	7956601	7958115	hypothetical protein J3U87_24490
J3U87_24795	8092427	8094619	hypothetical protein J3U87_24795
J3U87_24835	8109322	8111148	hypothetical protein J3U87_24835
J3U87_24865	8121590	8125282	hypothetical protein J3U87_24865
J3U87_24950	8147338	8148876	hypothetical protein J3U87_24950
J3U87_24990	8159733	8160470	hypothetical protein J3U87_24990
J3U87_24995	8160709	8161431	hypothetical protein J3U87_24995
J3U87_25175	8243001	8243522	hypothetical protein J3U87_25175
J3U87_25230	8270468	8270746	hypothetical protein J3U87_25230
J3U87_25675	8461923	8462828	hypothetical protein J3U87_25675
J3U87_25680	8463137	8464042	hypothetical protein J3U87_25680
J3U87_25695	8466035	8467336	hypothetical protein J3U87_25695
J3U87_25735	8478035	8478829	hypothetical protein J3U87_25735
J3U87_25750	8479567	8480352	hypothetical protein J3U87_25750
J3U87_25870	8507962	8511018	hypothetical protein J3U87_25870
J3U87_25905	8518741	8519664	hypothetical protein J3U87_25905
J3U87_25910	8519676	8519921	hypothetical protein J3U87_25910
J3U87_26150	8585481	8585717	hypothetical protein J3U87_26150
J3U87_26185	8592784	8593119	hypothetical protein J3U87_26185
J3U87_26195	8593956	8605280	hypothetical protein J3U87_26195
J3U87_26315	8643373	8645724	hypothetical protein J3U87_26315
J3U87_26490	8700109	8701527	hypothetical protein J3U87_26490
J3U87_26950	8853828	8857130	hypothetical protein J3U87_26950
J3U87_26955	8857385	8860741	hypothetical protein J3U87_26955
J3U87_27170	8932236	8935673	hypothetical protein J3U87_27170
J3U87_27210	8948866	8955933	hypothetical protein J3U87_27210
J3U87_27215	8956533	8956706	hypothetical protein J3U87_27215
J3U87_27385	9006620	9007207	hypothetical protein J3U87_27385
J3U87_27455	9026562	9029831	hypothetical protein J3U87_27455
J3U87_27810	9142093	9144522	hypothetical protein J3U87_27810
J3U87_27815	9144604	9144966	hypothetical protein J3U87_27815
J3U87_27835	9147361	9158640	hypothetical protein J3U87_27835
J3U87_27875	9185279	9189289	hypothetical protein J3U87_27875
J3U87_28025	9233875	9246795	hypothetical protein J3U87_28025
J3U87_28045	9273035	9273520	hypothetical protein J3U87_28045
J3U87_28075	9276943	9277170	hypothetical protein J3U87_28075
J3U87_28740	9512179	9512472	hypothetical protein J3U87_28740
J3U87_28745	9512484	9513431	hypothetical protein J3U87_28745
J3U87_28845	9543810	9544061	hypothetical protein J3U87_28845
J3U87_28850	9544064	9549355	hypothetical protein J3U87_28850
J3U87_28915	9564153	9567518	hypothetical protein J3U87_28915
J3U87_28925	9568986	9569951	hypothetical protein J3U87_28925
J3U87_28950	9586279	9586728	hypothetical protein J3U87_28950
J3U87_28985	9589825	9590211	hypothetical protein J3U87_28985
J3U87_29010	9593658	9594260	hypothetical protein J3U87_29010
J3U87_29025	9596656	9599403	hypothetical protein J3U87_29025
J3U87_29035	9601611	9603095	hypothetical protein J3U87_29035
J3U87_29050	9605933	9606292	hypothetical protein J3U87_29050
J3U87_29055	9606330	9607193	hypothetical protein J3U87_29055
J3U87_29065	9607530	9607982	hypothetical protein J3U87_29065
J3U87_29070	9607982	9608338	hypothetical protein J3U87_29070
J3U87_29075	9608352	9608840	hypothetical protein J3U87_29075
J3U87_29095	9611330	9611902	hypothetical protein J3U87_29095
J3U87_29100	9611893	9612156	hypothetical protein J3U87_29100
J3U87_29115	9614608	9615207	hypothetical protein J3U87_29115
J3U87_29125	9618646	9619092	hypothetical protein J3U87_29125
J3U87_29140	9620927	9621244	hypothetical protein J3U87_29140
J3U87_29145	9621506	9622276	hypothetical protein J3U87_29145
J3U87_29155	9623053	9623406	hypothetical protein J3U87_29155
J3U87_29165	9623686	9623994	hypothetical protein J3U87_29165
J3U87_29170	9624033	9624764	hypothetical protein J3U87_29170
J3U87_29185	9626617	9628155	hypothetical protein J3U87_29185
J3U87_29190	9628237	9628842	hypothetical protein J3U87_29190
J3U87_29195	9628842	9629444	hypothetical protein J3U87_29195
J3U87_29200	9629577	9629828	hypothetical protein J3U87_29200
J3U87_29210	9630749	9631282	hypothetical protein J3U87_29210
J3U87_29225	9636436	9637524	hypothetical protein J3U87_29225
J3U87_29245	9640735	9646038	hypothetical protein J3U87_29245
J3U87_29290	9660591	9660980	hypothetical protein J3U87_29290
J3U87_29295	9661063	9661800	hypothetical protein J3U87_29295
J3U87_29555	9732333	9732665	hypothetical protein J3U87_29555
J3U87_29575	9735614	9736399	hypothetical protein J3U87_29575
J3U87_29710	9772328	9774196	hypothetical protein J3U87_29710
J3U87_29715	9774415	9777702	hypothetical protein J3U87_29715
J3U87_29800	9808080	9809258	hypothetical protein J3U87_29800
J3U87_29835	9817022	9820450	hypothetical protein J3U87_29835
J3U87_30000	9886789	9888975	hypothetical protein J3U87_30000
J3U87_30255	9995887	9997581	hypothetical protein J3U87_30255
J3U87_30430	10049172	10049465	hypothetical protein J3U87_30430
J3U87_30830	10178281	10178547	hypothetical protein J3U87_30830
J3U87_31260	10371044	10373449	hypothetical protein J3U87_31260
J3U87_31265	10373509	10375950	hypothetical protein J3U87_31265
J3U87_31325	10391645	10392370	hypothetical protein J3U87_31325
J3U87_31330	10392500	10393213	hypothetical protein J3U87_31330
J3U87_31335	10394323	10395036	hypothetical protein J3U87_31335
J3U87_31395	10426629	10427684	hypothetical protein J3U87_31395
J3U87_31675	10543940	10548127	hypothetical protein J3U87_31675
J3U87_31685	10548835	10558905	hypothetical protein J3U87_31685
J3U87_31705	10561055	10571116	hypothetical protein J3U87_31705
J3U87_32020	10709610	10712117	hypothetical protein J3U87_32020
J3U87_32105	10778834	10782904	hypothetical protein J3U87_32105
J3U87_32275	10829292	10831694	hypothetical protein J3U87_32275
J3U87_32280	10831691	10834198	hypothetical protein J3U87_32280
J3U87_32410	10905841	10906314	hypothetical protein J3U87_32410
J3U87_32555	10950522	10952132	hypothetical protein J3U87_32555
J3U87_32575	10956909	10957451	hypothetical protein J3U87_32575
J3U87_32660	11010824	11011678	hypothetical protein J3U87_32660
J3U87_32695	11026741	11030070	hypothetical protein J3U87_32695
J3U87_32720	11038851	11039522	hypothetical protein J3U87_32720
J3U87_32750	11051223	11051783	hypothetical protein J3U87_32750
J3U87_32765	11052846	11053289	hypothetical protein J3U87_32765
J3U87_33300	11228464	11229873	hypothetical protein J3U87_33300
J3U87_33630	11375512	11376627	hypothetical protein J3U87_33630
J3U87_33700	11396856	11398382	hypothetical protein J3U87_33700
J3U87_33725	11403714	11406197	hypothetical protein J3U87_33725
J3U87_33830	11436226	11438508	hypothetical protein J3U87_33830
J3U87_33850	11451345	11452115	hypothetical protein J3U87_33850
J3U87_33900	11463415	11466990	hypothetical protein J3U87_33900
J3U87_33960	11491417	11491632	hypothetical protein J3U87_33960
J3U87_34365	11604911	11605735	hypothetical protein J3U87_34365
J3U87_34375	11606193	11606354	hypothetical protein J3U87_34375
J3U87_34475	11631848	11632108	hypothetical protein J3U87_34475
J3U87_34480	11632294	11632950	hypothetical protein J3U87_34480
J3U87_34650	11682859	11684046	hypothetical protein J3U87_34650
J3U87_34655	11684122	11685276	hypothetical protein J3U87_34655
J3U87_00390	132313	138012	Ig-like domain-containing protein
J3U87_04900	1676674	1689855	Ig-like domain-containing protein
J3U87_06250	2105703	2118884	Ig-like domain-containing protein
J3U87_22240	7126313	7139779	Ig-like domain-containing protein
J3U87_25270	8280722	8293843	Ig-like domain-containing protein
J3U87_28135	9314298	9329345	Ig-like domain-containing protein
J3U87_28930	9571285	9584163	Ig-like domain-containing protein
J3U87_15540	5159486	5159956	immunity 26/phosphotriesterase HocA family protein
J3U87_01955	681617	684814	immunoglobulin domain-containing protein
J3U87_13950	4732643	4735570	immunoglobulin domain-containing protein
J3U87_26580	8724178	8729862	immunoglobulin domain-containing protein
J3U87_03615	1225406	1226593	iron-containing alcohol dehydrogenase
J3U87_28195	9345548	9346690	iron-containing alcohol dehydrogenase
J3U87_31480	10461940	10463085	iron-containing alcohol dehydrogenase
J3U87_02900	999733	1000794	IS110 family transposase
J3U87_05245	1803841	1804902	IS110 family transposase
J3U87_11400	3879707	3880768	IS110 family transposase
J3U87_18740	6083912	6084973	IS110 family transposase
J3U87_23350	7584990	7586051	IS110 family transposase
J3U87_25215	8263720	8264781	IS110 family transposase
J3U87_34745	11714140	11715201	IS110 family transposase
J3U87_10115	3527679	3529097	IS1182 family transposase
J3U87_10980	3780690	3782108	IS1182 family transposase
J3U87_11405	3881539	3882957	IS1182 family transposase
J3U87_19280	6258976	6260394	IS1182 family transposase
J3U87_21515	6928585	6930003	IS1182 family transposase
J3U87_23460	7624818	7626236	IS1182 family transposase
J3U87_24860	8119646	8121064	IS1182 family transposase
J3U87_26900	8837025	8838443	IS1182 family transposase
J3U87_22115	7094404	7095801	IS21 family transposase
J3U87_17405	5697813	5698580	IS21-like element helper ATPase IstB
J3U87_22120	7095798	7096565	IS21-like element helper ATPase IstB
J3U87_23685	7694831	7695598	IS21-like element helper ATPase IstB
J3U87_34380	11606347	11607114	IS21-like element helper ATPase IstB
J3U87_00465	171237	172356	IS3 family transposase
J3U87_04170	1415953	1417072	IS3 family transposase
J3U87_09915	3454757	3455876	IS3 family transposase
J3U87_18900	6138495	6139614	IS3 family transposase
J3U87_21850	7020110	7021229	IS3 family transposase
J3U87_21945	7046025	7047144	IS3 family transposase
J3U87_21965	7048810	7049929	IS3 family transposase
J3U87_23530	7652363	7653482	IS3 family transposase
J3U87_25825	8499323	8500442	IS3 family transposase
J3U87_27890	9199536	9200655	IS3 family transposase
J3U87_04590	1570368	1570709	IS66 family insertion sequence element accessory protein TnpB
J3U87_04620	1573858	1574037	IS66 family insertion sequence element accessory protein TnpB
J3U87_04625	1574034	1574252	IS66 family insertion sequence element accessory protein TnpB
J3U87_05060	1743603	1743944	IS66 family insertion sequence element accessory protein TnpB
J3U87_21970	7050253	7050441	IS66 family insertion sequence element accessory protein TnpB
J3U87_22075	7087050	7087412	IS66 family insertion sequence element accessory protein TnpB
J3U87_23520	7650598	7650945	IS66 family insertion sequence element accessory protein TnpB
J3U87_26180	8592566	8592784	IS66 family insertion sequence element accessory protein TnpB
J3U87_29550	9731986	9732333	IS66 family insertion sequence element accessory protein TnpB
J3U87_04615	1572293	1573819	IS66 family transposase
J3U87_05065	1744016	1745635	IS66 family transposase
J3U87_21975	7050674	7052131	IS66 family transposase
J3U87_22135	7097530	7098435	IS66 family transposase
J3U87_23525	7650982	7652079	IS66 family transposase
J3U87_26165	8590717	8591802	IS66 family transposase
J3U87_29520	9725503	9727053	IS66 family transposase
J3U87_29545	9730296	9731744	IS66 family transposase
J3U87_34425	11616212	11617762	IS66 family transposase
J3U87_26170	8591875	8592351	IS66 family transposase zinc-finger binding domain-containing protein
J3U87_27245	8962845	8964095	IS91 family transposase
J3U87_27360	9003085	9004335	IS91 family transposase
J3U87_27400	9010575	9011930	IS91 family transposase
J3U87_21655	6981022	6981354	J domain-containing protein
J3U87_22395	7200696	7202192	LamG domain-containing protein
J3U87_22475	7230408	7231427	LamG domain-containing protein
J3U87_27785	9135724	9137208	LamG domain-containing protein
J3U87_24955	8148886	8150862	leucine-rich repeat domain-containing protein
J3U87_31995	10649035	10650174	linear amide C-N hydrolase
J3U87_32055	10762553	10763587	linear amide C-N hydrolase
J3U87_06445	2188671	2190503	long-chain fatty acid--CoA ligase
J3U87_24405	7928634	7930382	long-chain fatty acid--CoA ligase
J3U87_07860	2745380	2745880	Lrp/AsnC family transcriptional regulator
J3U87_23300	7550288	7550770	Lrp/AsnC family transcriptional regulator
J3U87_02195	771941	773935	LysM peptidoglycan-binding domain-containing protein
J3U87_26795	8794132	8796000	LysM peptidoglycan-binding domain-containing protein
J3U87_02620	904714	905619	LysR family transcriptional regulator
J3U87_12785	4256291	4257226	LysR family transcriptional regulator
J3U87_24900	8132715	8133602	LysR family transcriptional regulator
J3U87_25250	8276079	8276966	LysR family transcriptional regulator
J3U87_25645	8451134	8452066	LysR family transcriptional regulator
J3U87_25850	8504714	8505610	LysR family transcriptional regulator
J3U87_26055	8554208	8555110	LysR family transcriptional regulator
J3U87_26505	8704756	8705694	LysR family transcriptional regulator
J3U87_33720	11401527	11402699	M23 family metallopeptidase
J3U87_20225	6499537	6502377	M36 family metallopeptidase
J3U87_22690	7341741	7345127	M36 family metallopeptidase
J3U87_02535	878157	879953	M4 family metallopeptidase
J3U87_04665	1586667	1589171	M4 family metallopeptidase
J3U87_18630	6052991	6055519	M4 family metallopeptidase
J3U87_19455	6312558	6315515	M4 family metallopeptidase
J3U87_25030	8169326	8171836	M4 family metallopeptidase
J3U87_01790	566981	569887	M6 family metalloprotease domain-containing protein
J3U87_21540	6937962	6940568	M6 family metalloprotease domain-containing protein
J3U87_16585	5476999	5477622	Maf family protein
J3U87_03545	1204332	1205783	MBOAT family protein
J3U87_20800	6696355	6697740	MBOAT family protein
J3U87_20220	6497848	6498771	MerR family transcriptional regulator
J3U87_29460	9711968	9712873	MerR family transcriptional regulator
J3U87_20245	6506431	6508563	methionine--tRNA ligase
J3U87_21865	7022945	7023322	methionine--tRNA ligase subunit beta
J3U87_08280	2859435	2861501	methyl-accepting chemotaxis protein
J3U87_14565	4895762	4896241	methylated-DNA-
J3U87_24875	8128007	8128531	methylated-DNA-
J3U87_04800	1640752	1641444	methyltransferase domain-containing protein
J3U87_17185	5644881	5646377	minor capsid protein
J3U87_29040	9603197	9604627	minor capsid protein
J3U87_23260	7539478	7541883	MMPL family transporter
J3U87_30705	10137257	10139662	MMPL family transporter
J3U87_09755	3414727	3416550	molecular chaperone DnaK
J3U87_21410	6882746	6884647	molecular chaperone DnaK
J3U87_02580	893491	895800	molybdopterin-dependent oxidoreductase
J3U87_07345	2527698	2528915	molybdopterin-synthase adenylyltransferase MoeB
J3U87_21685	6987372	6988499	molybdopterin-synthase adenylyltransferase MoeB
J3U87_00930	308006	309052	MoxR family ATPase
J3U87_01030	333035	333958	MoxR family ATPase
J3U87_19275	6257213	6258232	MoxR family ATPase
J3U87_22875	7414403	7417618	multidrug efflux RND transporter permease subunit
J3U87_34070	11526715	11529885	multidrug efflux RND transporter permease subunit
J3U87_02880	994920	995969	N-acetyl-gamma-glutamyl-phosphate reductase
J3U87_15195	5061207	5062250	N-acetyl-gamma-glutamyl-phosphate reductase
J3U87_29310	9664822	9666660	N-acetylglutaminylglutamine amidotransferase
J3U87_00120	38575	40569	N-acetylmuramoyl-L-alanine amidase
J3U87_18140	5891461	5893686	N-acetylmuramoyl-L-alanine amidase
J3U87_03405	1156981	1157874	NAD(P)-dependent oxidoreductase
J3U87_25600	8439628	8440497	NAD(P)-dependent oxidoreductase
J3U87_02850	990800	991522	NAD(P)H-binding protein
J3U87_07565	2589479	2590186	NAD(P)H-dependent oxidoreductase
J3U87_21250	6825456	6826028	NAD(P)H-dependent oxidoreductase
J3U87_24550	7969355	7971400	nitrate- and nitrite sensing domain-containing protein
J3U87_02060	725932	728397	nitrate reductase
J3U87_02055	725573	725935	nitrite reductase small subunit NirD
J3U87_00065	19594	20736	N-methyl-L-tryptophan oxidase
J3U87_07305	2497274	2516257	non-ribosomal peptide synthase/polyketide synthase
J3U87_07800	2671410	2697638	non-ribosomal peptide synthase/polyketide synthase
J3U87_30025	9897154	9917631	non-ribosomal peptide synthase/polyketide synthase
J3U87_31050	10260246	10280399	non-ribosomal peptide synthase/polyketide synthase
J3U87_10220	3563472	3564170	nucleotide exchange factor GrpE
J3U87_21660	6981351	6982013	nucleotide exchange factor GrpE
J3U87_10780	3725861	3727078	ornithine--oxo-acid transaminase
J3U87_14825	4964598	4965374	outer membrane lipoprotein-sorting protein
J3U87_33215	11192799	11193578	outer membrane lipoprotein-sorting protein
J3U87_11645	3958712	3959389	oxidoreductase
J3U87_17315	5673013	5673276	PAAR domain-containing protein
J3U87_28220	9351184	9355731	PAAR domain-containing protein
J3U87_29160	9623414	9623674	PAAR domain-containing protein
J3U87_34385	11608204	11609421	ParB N-terminal domain-containing protein
J3U87_26270	8625405	8626757	PAS domain S-box protein
J3U87_28395	9412807	9415626	PAS domain S-box protein
J3U87_22840	7401649	7403241	PAS domain-containing protein
J3U87_17690	5774242	5776407	patatin-like phospholipase family protein
J3U87_18125	5885870	5888086	patatin-like phospholipase family protein
J3U87_08625	3001350	3004757	PD40 domain-containing protein
J3U87_09370	3298296	3300683	PD40 domain-containing protein
J3U87_23085	7492231	7494360	PD40 domain-containing protein
J3U87_28330	9386757	9388883	PD40 domain-containing protein
J3U87_28840	9542380	9543366	PD40 domain-containing protein
J3U87_30160	9965162	9966223	PD40 domain-containing protein
J3U87_32930	11095132	11098431	PD40 domain-containing protein
J3U87_33930	11479628	11481757	PD40 domain-containing protein
J3U87_06940	2340426	2341067	pentapeptide repeat-containing protein
J3U87_08335	2874611	2877169	pentapeptide repeat-containing protein
J3U87_19100	6195662	6197143	pentapeptide repeat-containing protein
J3U87_28920	9567541	9568806	pentapeptide repeat-containing protein
J3U87_21590	6961652	6962833	PepSY domain-containing protein
J3U87_25330	8346590	8348137	PepSY domain-containing protein
J3U87_34815	11735234	11737372	peptidase M4 family protein
J3U87_06285	2130337	2130894	peptide-methionine (R)-S-oxide reductase MsrB
J3U87_14540	4887762	4888172	peptide-methionine (R)-S-oxide reductase MsrB
J3U87_26090	8565745	8567631	permease
J3U87_34935	11772041	11773831	permease
J3U87_09405	3306187	3306657	peroxiredoxin
J3U87_28245	9365304	9365795	peroxiredoxin
J3U87_27220	8956942	8957250	phage integrase N-terminal SAM-like domain-containing protein
J3U87_27235	8961951	8962517	phage integrase N-terminal SAM-like domain-containing protein
J3U87_27375	9005069	9005227	phage integrase N-terminal SAM-like domain-containing protein
J3U87_17285	5668764	5670047	phage late control D family protein
J3U87_29130	9619201	9620478	phage late control D family protein
J3U87_05505	1893366	1893908	phage tail protein
J3U87_05510	1893920	1894444	phage tail protein
J3U87_05515	1894467	1894976	phage tail protein
J3U87_16680	5502381	5502899	phage tail protein
J3U87_16685	5502909	5503421	phage tail protein
J3U87_17260	5660478	5660942	phage tail protein
J3U87_25955	8525881	8526420	phage tail protein
J3U87_25960	8526604	8527146	phage tail protein
J3U87_25965	8527248	8527751	phage tail protein
J3U87_29110	9614051	9614512	phage tail protein
J3U87_32115	10785099	10785611	phage tail protein
J3U87_32120	10785637	10786161	phage tail protein
J3U87_17255	5658608	5660473	phage tail sheath subtilisin-like domain-containing protein
J3U87_29105	9612166	9614019	phage tail sheath subtilisin-like domain-containing protein
J3U87_17270	5661780	5665835	phage tail tape measure protein
J3U87_29120	9615344	9618634	phage tail tape measure protein
J3U87_25375	8360205	8360915	phytanoyl-CoA dioxygenase family protein
J3U87_28830	9539792	9540619	phytanoyl-CoA dioxygenase family protein
J3U87_26065	8555954	8556628	pirin family protein
J3U87_01730	538728	541706	PKD domain-containing protein
J3U87_11755	3984986	3990898	PKD domain-containing protein
J3U87_19170	6217428	6221264	PKD domain-containing protein
J3U87_21345	6857001	6865112	PKD domain-containing protein
J3U87_22845	7403624	7408327	PKD domain-containing protein
J3U87_30440	10050763	10056387	PKD domain-containing protein
J3U87_31175	10336384	10340187	PKD domain-containing protein
J3U87_24175	7854585	7856060	PLP-dependent aminotransferase family protein
J3U87_24385	7918314	7919777	PLP-dependent aminotransferase family protein
J3U87_20565	6592917	6597593	polyketide synthase dehydratase domain-containing protein
J3U87_27180	8938543	8940909	PPC domain-containing protein
J3U87_26455	8690331	8692892	PQQ-dependent sugar dehydrogenase
J3U87_26610	8739236	8741803	PQQ-dependent sugar dehydrogenase
J3U87_01295	421865	422368	prepilin-type N-terminal cleavage/methylation domain-containing protein
J3U87_17870	5822967	5823455	prepilin-type N-terminal cleavage/methylation domain-containing protein
J3U87_00570	194361	195407	PriCT-2 domain-containing protein
J3U87_23915	7763078	7764133	PriCT-2 domain-containing protein
J3U87_03050	1042333	1043385	proline racemase family protein
J3U87_03480	1181126	1182301	protein kinase
J3U87_04660	1580994	1584551	protein kinase
J3U87_08045	2798456	2800519	protein kinase
J3U87_08685	3043889	3047191	protein kinase
J3U87_10550	3660039	3666395	protein kinase
J3U87_15635	5187722	5190787	protein kinase
J3U87_17920	5836565	5839117	protein kinase
J3U87_18290	5957295	5959847	protein kinase
J3U87_24825	8101923	8108270	protein kinase
J3U87_25090	8191557	8194253	protein kinase
J3U87_28735	9504828	9512051	protein kinase
J3U87_31350	10407047	10413088	protein kinase
J3U87_31880	10614838	10621011	protein kinase
J3U87_18610	6047916	6048599	protein-L-isoaspartate(D-aspartate) O-methyltransferase
J3U87_26770	8786541	8787170	protein-L-isoaspartate(D-aspartate) O-methyltransferase
J3U87_19720	6386675	6387142	purine-binding chemotaxis protein CheW
J3U87_29925	9854095	9857535	pyruvate carboxylase
J3U87_01680	525613	526992	radical SAM protein
J3U87_08855	3127931	3129352	radical SAM protein
J3U87_13630	4626595	4629477	radical SAM protein
J3U87_15240	5078420	5079964	radical SAM protein
J3U87_23245	7535654	7537003	radical SAM protein
J3U87_28815	9537175	9538539	radical SAM protein
J3U87_32580	10957880	10959307	radical SAM protein
J3U87_23490	7638252	7638767	RDD family protein
J3U87_31420	10441447	10441935	RDD family protein
J3U87_28000	9229898	9230170	RebB family R body protein
J3U87_28005	9230564	9230836	RebB family R body protein
J3U87_28010	9231236	9231634	RebB family R body protein
J3U87_00790	265220	270460	response regulator
J3U87_01085	345582	349148	response regulator
J3U87_01985	698752	703911	response regulator
J3U87_02135	747263	752437	response regulator
J3U87_02145	756011	760465	response regulator
J3U87_03750	1265725	1267296	response regulator
J3U87_03755	1267792	1268235	response regulator
J3U87_03965	1331083	1332612	response regulator
J3U87_04100	1377051	1382297	response regulator
J3U87_04735	1613444	1618126	response regulator
J3U87_06600	2229574	2231277	response regulator
J3U87_06790	2287314	2291435	response regulator
J3U87_10195	3552180	3557384	response regulator
J3U87_11360	3870040	3870369	response regulator
J3U87_14780	4950286	4950654	response regulator
J3U87_19600	6353521	6355710	response regulator
J3U87_21045	6765799	6768786	response regulator
J3U87_21575	6952843	6957954	response regulator
J3U87_22255	7158338	7162744	response regulator
J3U87_22375	7194461	7196611	response regulator
J3U87_23945	7771404	7776377	response regulator
J3U87_25080	8185911	8190251	response regulator
J3U87_25200	8251379	8256634	response regulator
J3U87_26225	8613880	8614308	response regulator
J3U87_26300	8633628	8638283	response regulator
J3U87_26380	8658629	8663719	response regulator
J3U87_26830	8808458	8809156	response regulator
J3U87_26895	8831381	8836672	response regulator
J3U87_28150	9330731	9335296	response regulator
J3U87_28160	9336478	9337629	response regulator
J3U87_29380	9689557	9690363	response regulator
J3U87_29975	9873843	9879092	response regulator
J3U87_30055	9931532	9936724	response regulator
J3U87_30655	10115196	10119935	response regulator
J3U87_30730	10149326	10153114	response regulator
J3U87_31985	10642239	10647347	response regulator
J3U87_32405	10900127	10905421	response regulator
J3U87_33010	11122472	11126767	response regulator
J3U87_33255	11210830	11215611	response regulator
J3U87_33730	11406309	11406776	response regulator
J3U87_00340	117175	117987	response regulator transcription factor
J3U87_00875	294443	295111	response regulator transcription factor
J3U87_02405	832671	833324	response regulator transcription factor
J3U87_02770	968208	968948	response regulator transcription factor
J3U87_02935	1009735	1010415	response regulator transcription factor
J3U87_04330	1474561	1475253	response regulator transcription factor
J3U87_04550	1559313	1559993	response regulator transcription factor
J3U87_04710	1597504	1598184	response regulator transcription factor
J3U87_07925	2758787	2759506	response regulator transcription factor
J3U87_10125	3532686	3533414	response regulator transcription factor
J3U87_12125	4086759	4087451	response regulator transcription factor
J3U87_13110	4352433	4353119	response regulator transcription factor
J3U87_18885	6134543	6135196	response regulator transcription factor
J3U87_20470	6569110	6569826	response regulator transcription factor
J3U87_24615	7991597	7992295	response regulator transcription factor
J3U87_24815	8100353	8101054	response regulator transcription factor
J3U87_24940	8143042	8143749	response regulator transcription factor
J3U87_27790	9137383	9138084	response regulator transcription factor
J3U87_28485	9441473	9442171	response regulator transcription factor
J3U87_31390	10425475	10426176	response regulator transcription factor
J3U87_34215	11572936	11573640	response regulator transcription factor
J3U87_02645	920691	923069	rhomboid family intramembrane serine protease
J3U87_16345	5410198	5411001	rhomboid family intramembrane serine protease
J3U87_05575	1910715	1915661	RHS domain-containing protein
J3U87_05290	1818916	1819221	RHS repeat protein
J3U87_06630	2240986	2245617	RHS repeat protein
J3U87_17610	5756934	5757257	RHS repeat protein
J3U87_27800	9140332	9141180	RHS repeat protein
J3U87_10580	3673048	3678333	RHS repeat-associated core domain-containing protein
J3U87_22465	7226377	7228113	RHS repeat-associated core domain-containing protein
J3U87_22755	7366890	7374671	RHS repeat-associated core domain-containing protein
J3U87_25285	8295423	8298350	RHS repeat-associated core domain-containing protein
J3U87_30300	10013466	10015421	RHS repeat-associated core domain-containing protein
J3U87_06275	2124597	2124935	Rieske (2Fe-2S) protein
J3U87_03960	1330323	1331042	RluA family pseudouridine synthase
J3U87_13485	4590631	4591173	RNA polymerase sigma factor
J3U87_33280	11223542	11224168	RNA polymerase sigma factor
J3U87_14095	4772076	4773104	RNA pseudouridine synthase
J3U87_32870	11080956	11081297	RNA-binding protein
J3U87_00450	169343	170305	RNA-directed DNA polymerase
J3U87_23600	7670167	7671063	RNA-directed DNA polymerase
J3U87_13370	4537600	4538631	ROK family protein
J3U87_18800	6100794	6101807	ROK family protein
J3U87_16030	5323379	5323831	Rrf2 family transcriptional regulator
J3U87_18945	6149113	6149589	Rrf2 family transcriptional regulator
J3U87_07430	2548380	2550413	S8 family serine peptidase
J3U87_34130	11543617	11545653	S8 family serine peptidase
J3U87_34585	11652739	11659986	S8 family serine peptidase
J3U87_34615	11668875	11675672	S8 family serine peptidase
J3U87_00160	53906	55060	SCO family protein
J3U87_20065	6449687	6450262	SCO family protein
J3U87_20665	6639696	6640859	SCO family protein
J3U87_01925	618499	630345	SDR family NAD(P)-dependent oxidoreductase
J3U87_01930	630357	665723	SDR family NAD(P)-dependent oxidoreductase
J3U87_01935	665720	676150	SDR family NAD(P)-dependent oxidoreductase
J3U87_07265	2468540	2475325	SDR family NAD(P)-dependent oxidoreductase
J3U87_07270	2475397	2485278	SDR family NAD(P)-dependent oxidoreductase
J3U87_07610	2603716	2610231	SDR family NAD(P)-dependent oxidoreductase
J3U87_08460	2925623	2932801	SDR family NAD(P)-dependent oxidoreductase
J3U87_08740	3067809	3084962	SDR family NAD(P)-dependent oxidoreductase
J3U87_08750	3091306	3096597	SDR family NAD(P)-dependent oxidoreductase
J3U87_13255	4398314	4408945	SDR family NAD(P)-dependent oxidoreductase
J3U87_13265	4411067	4424425	SDR family NAD(P)-dependent oxidoreductase
J3U87_13275	4470604	4478208	SDR family NAD(P)-dependent oxidoreductase
J3U87_13285	4498107	4513013	SDR family NAD(P)-dependent oxidoreductase
J3U87_15645	5199215	5206564	SDR family NAD(P)-dependent oxidoreductase
J3U87_20570	6597688	6604845	SDR family NAD(P)-dependent oxidoreductase
J3U87_24740	8041187	8045845	SDR family NAD(P)-dependent oxidoreductase
J3U87_26970	8862939	8863775	SDR family NAD(P)-dependent oxidoreductase
J3U87_31060	10283755	10290300	SDR family NAD(P)-dependent oxidoreductase
J3U87_32030	10713249	10718867	SDR family NAD(P)-dependent oxidoreductase
J3U87_32035	10718864	10750600	SDR family NAD(P)-dependent oxidoreductase
J3U87_33455	11294934	11307188	SDR family NAD(P)-dependent oxidoreductase
J3U87_33460	11307358	11317095	SDR family NAD(P)-dependent oxidoreductase
J3U87_33465	11317145	11326762	SDR family NAD(P)-dependent oxidoreductase
J3U87_00230	89845	90825	SDR family oxidoreductase
J3U87_31035	10243655	10248244	SDR family oxidoreductase
J3U87_23310	7552066	7552701	septum formation protein Maf
J3U87_08530	2958163	2959917	serine hydrolase
J3U87_20785	6691235	6693907	serine hydrolase
J3U87_24015	7798478	7799608	serine hydrolase
J3U87_02640	918105	920378	serine/threonine protein kinase
J3U87_04360	1484048	1486996	serine/threonine protein kinase
J3U87_05340	1836809	1839316	serine/threonine protein kinase
J3U87_13315	4519533	4522166	serine/threonine protein kinase
J3U87_21940	7042619	7045741	serine/threonine protein kinase
J3U87_23495	7639820	7643434	serine/threonine protein kinase
J3U87_24985	8156600	8159434	serine/threonine protein kinase
J3U87_25575	8430826	8433750	serine/threonine protein kinase
J3U87_26730	8774010	8776538	serine/threonine protein kinase
J3U87_29595	9739884	9743339	serine/threonine protein kinase
J3U87_30775	10165150	10167747	serine/threonine protein kinase
J3U87_31515	10471676	10474480	serine/threonine protein kinase
J3U87_33475	11330021	11332543	serine/threonine protein kinase
J3U87_00405	154712	155665	serine/threonine-protein phosphatase
J3U87_03775	1271982	1272785	serine/threonine-protein phosphatase
J3U87_14965	4999308	5000222	serine/threonine-protein phosphatase
J3U87_17385	5687314	5688153	serine/threonine-protein phosphatase
J3U87_23795	7728823	7729689	serine/threonine-protein phosphatase
J3U87_29230	9637859	9638731	serine/threonine-protein phosphatase
J3U87_24120	7830301	7832136	SET domain-containing protein
J3U87_33945	11484243	11485574	SET domain-containing protein
J3U87_28425	9424227	9425579	SET domain-containing protein-lysine N-methyltransferase
J3U87_32285	10834630	10836462	SET domain-containing protein-lysine N-methyltransferase
J3U87_04865	1669320	1670894	sigma 54-interacting transcriptional regulator
J3U87_26660	8753067	8754392	sigma 54-interacting transcriptional regulator
J3U87_29485	9719458	9721368	sigma 54-interacting transcriptional regulator
J3U87_04555	1561252	1562898	sigma-54-dependent Fis family transcriptional regulator
J3U87_08695	3047803	3049422	sigma-54-dependent Fis family transcriptional regulator
J3U87_11495	3912890	3914245	sigma-54-dependent Fis family transcriptional regulator
J3U87_13355	4533793	4535187	sigma-54-dependent Fis family transcriptional regulator
J3U87_14675	4922076	4923449	sigma-54-dependent Fis family transcriptional regulator
J3U87_15665	5212758	5214131	sigma-54-dependent Fis family transcriptional regulator
J3U87_26265	8624062	8625405	sigma-54-dependent Fis family transcriptional regulator
J3U87_26585	8729906	8731279	sigma-54-dependent Fis family transcriptional regulator
J3U87_30105	9951136	9952527	sigma-54-dependent Fis family transcriptional regulator
J3U87_01100	351475	352026	sigma-70 family RNA polymerase sigma factor
J3U87_03525	1192011	1192568	sigma-70 family RNA polymerase sigma factor
J3U87_04115	1385372	1386040	sigma-70 family RNA polymerase sigma factor
J3U87_04220	1437057	1437749	sigma-70 family RNA polymerase sigma factor
J3U87_23040	7474286	7474861	sigma-70 family RNA polymerase sigma factor
J3U87_23985	7788477	7789112	sigma-70 family RNA polymerase sigma factor
J3U87_24830	8108394	8108972	sigma-70 family RNA polymerase sigma factor
J3U87_27460	9030457	9031044	sigma-70 family RNA polymerase sigma factor
J3U87_27560	9056225	9056803	sigma-70 family RNA polymerase sigma factor
J3U87_31520	10474635	10475234	sigma-70 family RNA polymerase sigma factor
J3U87_33020	11128085	11128636	sigma-70 family RNA polymerase sigma factor
J3U87_34125	11542396	11543004	sigma-70 family RNA polymerase sigma factor
J3U87_03130	1077103	1078071	signal peptidase I
J3U87_04095	1375834	1376766	signal peptidase I
J3U87_05935	2029604	2030110	signal peptidase II
J3U87_09810	3428299	3428769	signal peptidase II
J3U87_10835	3740659	3742398	signal peptide peptidase SppA
J3U87_32215	10812273	10814051	signal peptide peptidase SppA
J3U87_21300	6838693	6840483	SLC13 family permease
J3U87_30560	10086142	10087950	SLC13 family permease
J3U87_07485	2565258	2566808	SLC13/DASS family transporter
J3U87_06575	2220926	2222014	sn-glycerol-3-phosphate ABC transporter ATP-binding protein UgpC
J3U87_31090	10306226	10307353	sn-glycerol-3-phosphate ABC transporter ATP-binding protein UgpC
J3U87_34055	11520009	11523350	SpoIIE family protein phosphatase
J3U87_03700	1247569	1248186	SRPBCC domain-containing protein
J3U87_07630	2613410	2613853	SRPBCC domain-containing protein
J3U87_27950	9222061	9222552	SRPBCC domain-containing protein
J3U87_27965	9224795	9225469	SRPBCC domain-containing protein
J3U87_04885	1674154	1674492	STAS domain-containing protein
J3U87_17770	5794386	5794724	STAS domain-containing protein
J3U87_12700	4235214	4236872	sulfatase
J3U87_01740	546550	548772	sulfatase-like hydrolase/transferase
J3U87_03330	1137259	1139190	sulfatase-like hydrolase/transferase
J3U87_13785	4688558	4689553	sulfate adenylyltransferase subunit CysD
J3U87_31295	10381894	10382814	sulfate adenylyltransferase subunit CysD
J3U87_13780	4686510	4688384	sulfate adenylyltransferase subunit CysN
J3U87_31290	10379963	10381894	sulfate adenylyltransferase subunit CysN
J3U87_24285	7889222	7890610	SulP family inorganic anion transporter
J3U87_29805	9809311	9810789	SulP family inorganic anion transporter
J3U87_00445	166516	169167	SUMF1/EgtB/PvdO family nonheme iron enzyme
J3U87_08645	3007495	3012180	SUMF1/EgtB/PvdO family nonheme iron enzyme
J3U87_22165	7101842	7105339	SUMF1/EgtB/PvdO family nonheme iron enzyme
J3U87_22170	7105655	7109812	SUMF1/EgtB/PvdO family nonheme iron enzyme
J3U87_22175	7110128	7113649	SUMF1/EgtB/PvdO family nonheme iron enzyme
J3U87_32125	10786177	10786719	tail fiber protein
J3U87_04175	1417769	1426561	tandem-95 repeat protein
J3U87_04720	1600104	1611137	tandem-95 repeat protein
J3U87_22950	7438607	7440346	tandem-95 repeat protein
J3U87_31410	10430666	10440067	tandem-95 repeat protein
J3U87_31970	10636379	10638112	tandem-95 repeat protein
J3U87_17150	5635703	5637229	terminase family protein
J3U87_24050	7809768	7810496	TetR/AcrR family transcriptional regulator
J3U87_05070	1745801	1746418	TetR/AcrR family transcriptional regulator C-terminal domain-containing protein
J3U87_02030	715765	716763	tetratricopeptide repeat protein
J3U87_02940	1010620	1014186	tetratricopeptide repeat protein
J3U87_03355	1144799	1147696	tetratricopeptide repeat protein
J3U87_04455	1519887	1523465	tetratricopeptide repeat protein
J3U87_04575	1564915	1567077	tetratricopeptide repeat protein
J3U87_09290	3277812	3278594	tetratricopeptide repeat protein
J3U87_10545	3656923	3659607	tetratricopeptide repeat protein
J3U87_17600	5746095	5751803	tetratricopeptide repeat protein
J3U87_22490	7246292	7248955	tetratricopeptide repeat protein
J3U87_23130	7506847	7510860	tetratricopeptide repeat protein
J3U87_23485	7633300	7636977	tetratricopeptide repeat protein
J3U87_25975	8528678	8532229	tetratricopeptide repeat protein
J3U87_26865	8819282	8822662	tetratricopeptide repeat protein
J3U87_29015	9594356	9595396	tetratricopeptide repeat protein
J3U87_29860	9827073	9830711	tetratricopeptide repeat protein
J3U87_30880	10187724	10189904	tetratricopeptide repeat protein
J3U87_31115	10312167	10314920	tetratricopeptide repeat protein
J3U87_33660	11383195	11384697	tetratricopeptide repeat protein
J3U87_33925	11475880	11479575	tetratricopeptide repeat protein
J3U87_04245	1443717	1445861	thioredoxin domain-containing protein
J3U87_21995	7057717	7059945	thioredoxin domain-containing protein
J3U87_28670	9488675	9489133	thioredoxin family protein
J3U87_13235	4393137	4393517	thioredoxin fold domain-containing protein
J3U87_27395	9008807	9009526	TIGR02646 family protein
J3U87_03080	1054451	1056022	TlpA family protein disulfide reductase
J3U87_05355	1844960	1846063	TlpA family protein disulfide reductase
J3U87_22880	7417615	7419093	TolC family protein
J3U87_34885	11759889	11760701	tol-pal system protein YbgF
J3U87_00970	316870	319767	TonB-dependent receptor
J3U87_01745	549301	552282	TonB-dependent receptor
J3U87_01750	553123	556101	TonB-dependent receptor
J3U87_03350	1141881	1143965	TonB-dependent receptor
J3U87_05675	1953634	1955727	TonB-dependent receptor
J3U87_12480	4179447	4182452	TonB-dependent receptor
J3U87_13210	4385083	4387158	TonB-dependent receptor
J3U87_14550	4888922	4891411	TonB-dependent receptor
J3U87_15100	5032317	5035277	TonB-dependent receptor
J3U87_17490	5723130	5725526	TonB-dependent receptor
J3U87_20165	6475291	6478302	TonB-dependent receptor
J3U87_20745	6663085	6665058	TonB-dependent receptor
J3U87_25360	8355377	8357344	TonB-dependent receptor
J3U87_25565	8426225	8428246	TonB-dependent receptor
J3U87_28565	9459335	9462334	TonB-dependent receptor
J3U87_29795	9805391	9807430	TonB-dependent receptor
J3U87_30070	9941335	9943545	TonB-dependent receptor
J3U87_32210	10809491	10811590	TonB-dependent receptor
J3U87_21585	6959644	6961629	TonB-dependent siderophore receptor
J3U87_04585	1568788	1570392	transposase
J3U87_04640	1575844	1576206	transposase
J3U87_10565	3670205	3671236	transposase
J3U87_22070	7085470	7087074	transposase
J3U87_22130	7096861	7097508	transposase
J3U87_23665	7690538	7692094	transposase
J3U87_24715	8016905	8018401	transposase
J3U87_25830	8500460	8501125	transposase
J3U87_27230	8957706	8958347	transposase
J3U87_27380	9005750	9006577	transposase
J3U87_29510	9724586	9725095	transposase
J3U87_30965	10222405	10223409	transposase
J3U87_33360	11258780	11259760	transposase
J3U87_03725	1256393	1258549	trypsin-like serine protease
J3U87_24370	7913467	7914789	trypsin-like serine protease
J3U87_07645	2618718	2619830	type 1 glutamine amidotransferase domain-containing protein
J3U87_25255	8277071	8277754	type 1 glutamine amidotransferase domain-containing protein
J3U87_25590	8435695	8436792	type 1 glutamine amidotransferase domain-containing protein
J3U87_08745	3084964	3091179	type I polyketide synthase
J3U87_27265	8970896	8971546	type I-E CRISPR-associated protein Cas6/Cse3/CasE
J3U87_27335	8991278	8991970	type I-E CRISPR-associated protein Cas6/Cse3/CasE
J3U87_12970	4310486	4312273	type II secretion system ATPase GspE
J3U87_11140	3819129	3820328	type II secretion system F family protein
J3U87_12975	4312376	4313608	type II secretion system F family protein
J3U87_05495	1892794	1893057	type II toxin-antitoxin system ParD family antitoxin
J3U87_28050	9273552	9273800	type II toxin-antitoxin system ParD family antitoxin
J3U87_00240	91386	91670	type II toxin-antitoxin system RelE/ParE family toxin
J3U87_23570	7662538	7662819	type II toxin-antitoxin system RelE/ParE family toxin
J3U87_15915	5299901	5300326	type II toxin-antitoxin system VapC family toxin
J3U87_17620	5757827	5758213	type II toxin-antitoxin system VapC family toxin
J3U87_01540	489272	490603	type III secretion system ATPase SctN
J3U87_00370	122716	123213	type III secretion system chaperone
J3U87_00375	123364	123846	type III secretion system chaperone
J3U87_24800	8094983	8095540	type III secretion system chaperone
J3U87_25180	8243515	8244000	type III secretion system chaperone
J3U87_25185	8244177	8244659	type III secretion system chaperone
J3U87_29995	9885830	9886360	type III secretion system chaperone
J3U87_01520	485352	485993	type III secretion system export apparatus subunit SctR
J3U87_01505	483208	484263	type III secretion system export apparatus subunit SctU
J3U87_01465	475400	477484	type III secretion system export apparatus subunit SctV
J3U87_23905	7760493	7761854	type IV secretion system DNA-binding domain-containing protein
J3U87_00560	191851	193134	type IV secretory system conjugative DNA transfer family protein
J3U87_10365	3600771	3602390	type IV-A pilus assembly ATPase PilB
J3U87_11150	3821503	3823233	type IV-A pilus assembly ATPase PilB
J3U87_00730	247122	249725	type VI secretion system ATPase TssH
J3U87_13045	4330979	4333576	type VI secretion system ATPase TssH
J3U87_00715	242867	244204	type VI secretion system baseplate subunit TssK
J3U87_13085	4341394	4342734	type VI secretion system baseplate subunit TssK
J3U87_06305	2134539	2136758	type VI secretion system tip protein VgrG
J3U87_06315	2145693	2147741	type VI secretion system tip protein VgrG
J3U87_07455	2557642	2559993	type VI secretion system tip protein VgrG
J3U87_15800	5268123	5270075	type VI secretion system tip protein VgrG
J3U87_22500	7252144	7254573	type VI secretion system tip protein VgrG
J3U87_24680	8007055	8008920	type VI secretion system tip protein VgrG
J3U87_27490	9039976	9042024	type VI secretion system tip protein VgrG
J3U87_28360	9397628	9399859	type VI secretion system tip protein VgrG
J3U87_12040	4066374	4066838	type VI secretion system tube protein Hcp
J3U87_15115	5038006	5038470	type VI secretion system tube protein Hcp
J3U87_16175	5360213	5360677	type VI secretion system tube protein Hcp
J3U87_17970	5849211	5849675	type VI secretion system tube protein Hcp
J3U87_00580	196040	197548	tyrosine-type recombinase/integrase
J3U87_23925	7764764	7766272	tyrosine-type recombinase/integrase
J3U87_27240	8962566	8962838	tyrosine-type recombinase/integrase
J3U87_27365	9004342	9004770	tyrosine-type recombinase/integrase
J3U87_27370	9004774	9004965	tyrosine-type recombinase/integrase
J3U87_14610	4909655	4910179	universal stress protein
J3U87_18230	5941797	5942660	universal stress protein
J3U87_03380	1151412	1152026	uridine kinase
J3U87_05735	1976903	1977556	uridine kinase
J3U87_13765	4682409	4683182	uroporphyrinogen-III C-methyltransferase
J3U87_32775	11054819	11055613	uroporphyrinogen-III C-methyltransferase
J3U87_27885	9191181	9198374	VCBS repeat-containing protein
J3U87_03325	1136531	1137007	VOC family protein
J3U87_09210	3252960	3253352	VOC family protein
J3U87_24075	7814887	7815273	VOC family protein
J3U87_26520	8707454	8707891	VOC family protein
J3U87_01975	692957	695134	VWA domain-containing protein
J3U87_10035	3499608	3500702	VWA domain-containing protein
J3U87_33665	11385032	11387215	VWA domain-containing protein
J3U87_01900	609111	609470	winged helix-turn-helix transcriptional regulator
J3U87_03695	1247265	1247615	winged helix-turn-helix transcriptional regulator
J3U87_08425	2916441	2916767	winged helix-turn-helix transcriptional regulator
J3U87_31905	10623915	10624229	winged helix-turn-helix transcriptional regulator
J3U87_21050	6768795	6770996	xanthine dehydrogenase family protein molybdopterin-binding subunit
J3U87_26740	8777190	8779406	xanthine dehydrogenase family protein molybdopterin-binding subunit
J3U87_08255	2850835	2851836	XdhC family protein
J3U87_10205	3558851	3560047	XdhC family protein
J3U87_29730	9782906	9785203	YcaO-like family protein
J3U87_29745	9788818	9791049	YcaO-like family protein
J3U87_06035	2052928	2053509	YceI family protein
J3U87_27745	9126097	9126654	YceI family protein
J3U87_00165	55057	57024	YncE family protein
J3U87_20660	6637711	6639693	YncE family protein
