# Supplementary material for: Comparative Genomics Reveal the Animal-Associated Features of the Acanthopleuribacteraceae Bacteria, and Description of Sulfidibacter corallicola gen. nov., sp., nov
Source: Front Microbiol. 2022 Jan 31;13:778535. doi: 10.3389/fmicb.2022.778535 (PMC8841776; doi:10.3389/fmicb.2022.778535)
Supplement: Supplementary file 3 [file Table_2.XLSX]

## Sheet: Sheet1
Table S2. COGs class of selected acidobacterial genomes
#COGs_Class	Holophagae				uncertain	Vicinamibacteria	Blastocatellia	Thermoanaerobaculia	“Acidobacteriia"
	Acanthopleuribacteraceae		Holophagaceae		uncertain	Vicinamibacteraceae	Pyrinomonadaceae	Thermoanaerobaculaceae	Acidobacteriaceae										Bryobacteraceae
	M133	Ape	Gfe	Hfo	Cth	Lpr	Pme	Taq	Aca	Apo	Aro	Bel	Emo	Gpe	Osa	Sbo	Tga	Tro	Bag	Pfe	Can_Sus	#Function description
A	2	3	0	0	0	2	0	1	0	0	0	0	0	0	0	0	0	0	0	2	1	RNA processing and modification
B	0	0	0	0	0	0	0	0	0	0	0	0	0	0	0	0	0	0	0	0	0	Chromatin structure and dynamics
C	113	107	108	116	91	121	90	103	98	107	108	110	110	100	122	106	93	91	89	128	131	Energy production and conversion
D	26	26	22	20	18	22	17	20	19	18	16	17	18	21	18	19	17	17	14	16	15	Cell cycle control, cell division, chromosome partitioning
E	130	128	122	107	114	135	114	91	109	120	122	112	111	114	122	125	121	105	123	136	136	Amino acid transport and metabolism
F	62	62	56	56	55	63	52	51	57	59	54	58	59	65	60	62	62	59	58	57	67	Nucleotide transport and metabolism
G	86	80	45	48	59	107	95	50	95	118	100	117	121	111	115	108	113	99	95	119	127	Carbohydrate transport and metabolism
H	104	103	86	108	96	92	90	73	89	110	91	90	108	92	95	112	87	84	97	103	94	Coenzyme transport and metabolism
I	70	66	57	51	61	67	52	48	58	58	60	55	65	59	59	62	58	51	59	62	70	Lipid transport and metabolism
J	190	190	177	174	164	175	170	171	163	160	164	166	163	165	172	165	162	162	177	180	181	Translation, ribosomal structure and biogenesis
K	60	55	53	53	38	61	50	35	54	59	48	59	56	59	55	56	59	51	55	70	61	Transcription
L	94	91	80	84	75	90	73	68	79	87	79	78	87	84	82	86	78	82	83	87	87	Replication, recombination and repair
M	105	110	92	94	87	117	88	79	96	109	97	103	112	112	110	112	105	104	95	117	109	Cell wall/membrane/envelope biogenesis
N	33	34	2	33	7	33	28	3	25	24	26	24	27	28	25	26	25	25	30	31	29	Cell motility
O	91	87	63	63	71	78	70	69	65	74	65	70	78	71	75	73	64	64	73	82	84	Posttranslational modification, protein turnover, chaperones
P	84	79	72	71	54	90	69	54	76	82	73	72	81	79	75	84	63	72	71	80	89	Inorganic ion transport and metabolism
Q	39	36	16	9	19	23	18	11	21	22	21	26	28	26	21	31	30	19	23	27	27	Secondary metabolites biosynthesis, transport and catabolism
R	172	163	92	108	103	156	107	82	94	132	99	118	131	134	130	131	134	107	142	168	178	General function prediction only
S	111	111	65	60	58	123	56	41	64	113	68	96	105	117	112	102	82	87	78	110	130	Function unknown
T	80	79	59	68	53	63	57	50	59	65	56	61	65	76	68	65	58	50	66	79	73	Signal transduction mechanisms
U	43	43	23	37	23	35	21	23	26	39	27	37	40	36	20	41	38	21	41	34	32	Intracellular trafficking, secretion, and vesicular transport
V	40	43	26	35	42	38	42	28	37	34	25	37	25	36	34	39	43	31	42	48	43	Defense mechanisms
W	0	0	1	0	0	1	0	1	1	0	0	1	0	1	1	1	0	3	3	1	1	Extracellular structures
X	21	10	5	11	5	14	4	2	22	18	6	10	24	21	11	17	18	10	12	20	24	Phage
Y	0	0	0	0	0	0	0	0	0	0	0	0	0	0	0	0	0	0	0	0	0	Nuclear structure
Z	1	1	1	1	1	1	1	1	1	1	1	1	1	1	1	1	1	1	1	1	1	Cytoskeleton
Total	1757	1707	1323	1407	1294	1707	1364	1155	1408	1609	1406	1518	1615	1608	1583	1624	1511	1395	1527	1758	1790
COGs total	1925	1876	1444	1535	1418	1870	1502	1260	1548	1754	1549	1670	1766	1762	1737	1774	1652	1545	1674	1924	1962
COGs_ORFs	6082	5545	2460	3039	2617	4921	2702	2014	2732	4756	2917	3437	4507	4484	3980	4280	3428	3068	3782	5905	6297
ORFs/COGs	3.15948	2.95576	1.7036	1.9798	1.84556	2.63155	1.79893	1.59841	1.76486	2.71152	1.88315	2.05808	2.5521	2.54484	2.29131	2.41263	2.07506	1.98576	2.25926	3.06913	3.20948
Taxonomy abbreviation
Ape	Acanthopleuribacter pedis KCTC 12899T
Gfe	Geothrix fermentans DSM 14018T
Hfo	Holophaga foetida DSM 6591T
Cth	Chloracidobacterium thermophilum BT
Lpr	Luteitalea pratensis DSM 100886T
Pme	Pyrinomonas methylaliphatogenes K22T
Taq	Thermoanaerobaculum aquaticum MP-01T
Aca	Acidobacterium capsulatum ATCC 51196T
Apo	‘Acidisarcina polymorpha’ SBC82
Aro	Acidipila rosea DSM 103428T
Bel	Bryocella elongata DSM 22489T
Emo	Edaphobacter modestus DSM 18101T
Gpe	Granulicella pectinivorans DSM 21001T
Osa	Occallatibacter savannae AB23T
Sbo	Silvibacterium bohemicum S15T
Tga	Terracidiphilus gabretensis S55T
Tro	Terriglobus roseus DSM 18391T
Bag	Bryobacter aggregatus MPL3T
Pfe	Paludibaculum fermentans P105T
Can_Sus	Candidatus Solibacter usitatus Ellin6076
