# Supplementary material for: Comparative Genomics Reveal the Animal-Associated Features of the Acanthopleuribacteraceae Bacteria, and Description of Sulfidibacter corallicola gen. nov., sp., nov
Source: Front Microbiol. 2022 Jan 31;13:778535. doi: 10.3389/fmicb.2022.778535 (PMC8841776; doi:10.3389/fmicb.2022.778535)
Supplement: Supplementary file 4 [file Table_3.XLSX]

## Sheet: Sheet1
Table S3. Carbohydrate-active enzymes (CAZymes) of acidobacteria.
CAZymes_family	Holophagae				uncertain	Vicinamibacteria	Blastocatellia	Thermoanaerobaculia	“Acidobacteriia"
	Acanthopleuribacteraceae		Holophagaceae		uncertain	Vicinamibacteraceae	Pyrinomonadaceae	Thermoanaerobaculaceae	Acidobacteriaceae										Bryobacteraceae
	M133	Ape	Gfe	Hfo	Cth	Lpr	Pme	Taq	Aca	Apo	Aro	Bel	Emo	Gpe	Osa	Sbo	Tga	Tro	Bag	Pfe	Can_Sus	#Activity
AA10	1	1	0	0	0	0	0	0	0	0	0	0	0	0	0	0	0	0	0	0	0	(formerly CBM33) proteins are copper-dependent lytic polysaccharide monooxygenases (LPMOs); some proteins have been shown to act on chitin, others on cellulose; lytic cellulose monooxygenase (C1-hydroxylating) (EC 1.14.99.54); lytic cellulose monooxygenase (C4-dehydrogenating)(EC 1.14.99.56); lytic chitin monooxygenase (EC 1.14.99.53); lytic xylan monooxygenase / xylan oxidase (glycosidic bond-cl…
AA11	0	0	0	0	0	0	0	0	0	0	0	0	0	0	0	0	0	0	0	0	0	AA11 proteins are copper-dependent lytic polysaccharide monooxygenases (LPMOs); cleavage of chitin chains with oxidation of C-1 has been demonstrated for a AA11 LPMO from Aspergillus oryzae;
AA12	0	0	0	0	0	0	1	0	0	0	1	1	0	0	0	0	0	1	0	0	2	The pyrroloquinoline quinone-dependent oxidoreductase activity was demonstrated for the CC1G_09525 protein of Coprinopsis cinerea.
AA2	1	1	0	0	0	0	0	0	0	0	0	0	0	0	0	0	0	0	0	1	1	manganese peroxidase (EC 1.11.1.13); versatile peroxidase (EC 1.11.1.16); lignin peroxidase (EC 1.11.1.14); peroxidase (EC 1.11.1.-); cytochrome-c peroxidase (EC 1.11.1.5); ascorbate peroxidase (EC 1.11.1.11)
AA3	1	2	0	0	0	11	1	1	2	5	1	1	4	5	3	2	3	4	8	3	8	cellobiose dehydrogenase (EC 1.1.99.18); glucose 1-oxidase (EC 1.1.3.4); aryl alcohol oxidase (EC 1.1.3.7); alcohol oxidase (EC 1.1.3.13); pyranose oxidase (EC 1.1.3.10)
AA4	1	0	2	2	0	2	1	0	0	0	0	1	1	0	0	0	0	0	1	1	2	vanillyl-alcohol oxidase (EC 1.1.3.38)
AA5	0	0	0	0	0	0	0	0	0	0	0	0	1	0	0	0	0	0	0	0	0	Oxidase with oxygen as acceptor (EC 1.1.3.-); galactose oxidase (EC 1.1.3.9); glyoxal oxidase (EC 1.2.3.15); alcohol oxidase (EC 1.1.3.13); raffinose oxidase (EC 1.1.3.-)
AA6	1	0	1	0	1	0	0	0	0	0	1	1	0	0	0	0	0	0	0	1	1	1,4-benzoquinone reductase (EC. 1.6.5.6)
AA7	2	2	1	0	0	8	0	0	0	2	1	1	2	2	1	1	1	1	1	0	2	glucooligosaccharide oxidase (EC 1.1.3.-); chitooligosaccharide oxidase (EC 1.1.3.-)
CBM12	0	0	0	0	0	0	0	0	1	0	0	0	0	0	0	0	0	0	0	0	0	Modules of approx. 40-60 residues. The majority of these modules is found among chitinases where the function is chitin-binding. Distantly related to the CBM5 family.
CBM13	0	0	0	0	0	0	0	0	0	1	1	0	0	0	0	1	1	0	0	0	0	Modules of approx. 150 residues which always appear as a threefold internal repeat. The only apparent exception to this, xylanase II of Actinomadura sp. FC7 (GenBank U08894), is in fact not completely sequenced. These modules were first identified in several plant lectins such as ricin or agglutinin of Ricinus communis which bind galactose residues. The three-dimensional structure of a plant lect…
CBM22	0	0	0	0	0	0	1	0	0	1	0	0	0	0	1	1	0	0	0	0	1	A xylan binding function has been demonstrated in several cases and affinity with mixed beta-1,3/beta-1,4-glucans in one. In several cases a thermostabilizing effect has also been seen.
CBM2	3	1	0	0	0	0	0	0	0	0	0	0	0	0	0	0	0	0	0	0	0	Modules of approx. 100 residues and which are found in a large number of bacterial enzymes. The cellulose-binding function has been demonstrated in many cases. Several of these modules have been shown to also bind chitin or xylan.
CBM30	0	0	0	0	0	0	0	0	0	0	0	0	0	0	0	0	0	0	0	0	1	Binding to cellulose has been demonstrated for the N-terminal module of Fibrobacter succinogenes CelF.
CBM31	2	1	0	0	0	0	0	0	0	0	0	0	0	0	0	0	0	0	0	0	0	Binding to beta-1,3-xylan has been demonstrated for the C-terminal module of the beta-1,3-xylanase of Alcaligenes sp. XY234.
CBM32	0	0	0	0	0	0	0	0	0	1	0	0	0	0	1	0	0	0	0	0	0	Binding to galactose and lactose has been demonstrated for the module of Micromonospora viridifaciens sialidase (PMID: 16239725). Binding to polygalacturonic acid has been shown for a Yersinia member (PMID: 17292916). Binding to LacNAc (beta-D-galactosyl-1,4-beta-D-N-acetylglucosamine) has been shown for an N-acetylglucosaminidase from Clostridium perfingens (PMID: 16990278).
CBM35	0	0	0	0	0	0	0	0	0	0	0	0	1	1	0	1	1	0	0	1	0	Modules of approx. 130 residues. A module that is conserved in three Cellvibrio xylan-degrading enzymes binds to xylan and the interaction is calcium dependent, while a module from a Cellvibrio mannanase binds to decorated soluble mannans and mannooligosaccharides. A module in a
CBM41	0	0	0	0	0	0	0	0	0	0	0	0	0	2	0	0	0	0	0	0	0	Modules of approx. 100 residues found in primarily in bacterial pullulanases. The N-terminal module from Thermotoga maritima Pul13 has been shown to bind to the alpha-glucans amylose, amylopectin, pullulan, and oligosaccharide fragments derived from these polysaccharides (Lammerts van Bueren et al. (2004) Biochemistry 43:15633-42) (PMID: 15581376).
CBM42	0	1	0	0	0	0	0	0	0	0	0	0	0	0	0	0	0	0	0	0	0	Modules of approx. 160 residues found mostly at the C-terminus of GH54 catalytic domains. Binding to arabinofuranose (present in arabinoxylan) has been demonstrated.
CBM44	4	1	0	0	0	0	0	0	0	0	0	0	0	0	0	0	0	0	0	0	0	The C-terminal CBM44 module of the Clostridium thermocellum enzyme has been demonstrated to bind equally well cellulose and xyloglucan
CBM47	0	0	0	0	0	0	0	0	0	0	0	0	0	0	0	0	0	0	0	0	1	Modules of approx 150 residues. Fucose-binding activity demonstrated
CBM48	2	2	0	1	0	2	0	0	1	1	2	1	0	2	1	1	0	2	2	1	1	Modules of approx. 100 residues with glycogen-binding function, appended to GH13 modules. Also found in the beta subunit (glycogen-binding) of AMP-activated protein kinases (AMPK)
CBM48+GH13_9	1	1	0	1	0	1	0	0	0	0	0	0	0	0	0	0	0	0	2	1	1	GlgB,1,4-alpha-glucan branching enzyme
CBM48+GH13_11	1	1	0	0	0	1	0	0	1	1	2	1	0	2	1	1	0	2	0	0	0	Glycogen operon protein GlgX
CBM50	0	0	0	0	2	0	0	0	0	0	0	0	0	0	0	0	0	0	0	0	0	Modules of approx. 50 residues found attached to various enzymes from families GH18, GH19, GH23, GH24, GH25 and GH73, i.e. enzymes cleaving either chitin or peptidoglycan. Binding to chitopentaose demonstrated in the case of Pteris ryukyuensis chitinase A [Ohnuma T et al. (2008) J. Biol. Chem. 283:5178-87 (PMID: 18083709)]. CBM50 modules are also found in a multitude of other enzymes targeting th…
CBM51	0	0	0	0	0	0	1	0	0	0	0	0	0	0	0	0	0	0	0	0	0	Modules of approx. 150 residues found attached to various enzymes from families GH2, GH27, GH31, GH95, GH98 and GH101 . Binding to galactose and to blood group A/B-antigens demonstrated in the case of C. perfringens GH95CBM51 and GH98CBM51 respectively [Gregg KJ et al. (2008) J. Biol. Chem. 283:12604-13 PMID: 18292090].
CBM57	0	0	0	0	0	0	0	0	2	3	0	0	4	0	1	2	1	0	0	2	5	Created from reading Schallus et al (2008) Mol Biol Cell. 19:3404-3414 [PMID: 18524852] and finding related domains attached to various glycosidases.
CBM66	0	0	0	0	0	0	0	0	1	3	2	1	1	2	0	1	0	1	0	1	0	The CBM66 module, derived from the Bacillus subtilis exo-acting beta-fructosidase SacC, targets the terminal fructoside residue of fructans.
CBM67	0	0	0	0	0	2	1	0	2	2	2	3	0	3	2	1	1	0	1	5	2	Fujimoto et al. [PMID : 23486481] disclosed the L-rhamnose binding activity and 3-D structure of the CBM67 of Streptomyces avermitilis alpha-L-rhamnosidase (SaRha78A);
CBM68	0	0	0	0	0	0	0	0	0	0	0	0	0	0	0	0	0	0	0	0	0	Binding to maltotriose and maltotetraose shown for the pullulanase of Anoxybacillus sp. LM18-11. Binding function derived from crystal structure and deletion of the CBM, which showed reduced specific activity and increased Km value compared to the wild type enzyme.
CBM69	0	0	0	0	0	0	0	0	0	0	0	0	0	0	0	0	0	0	0	0	0	starch-binding function demonstrated in one case; distantly related to families CBM20 and CBM48
CBM6	2	2	0	0	0	0	2	0	0	1	0	0	1	0	0	1	0	0	0	1	0	Modules of approx. 120 residues. The cellulose-binding function has been demonstrated in one case on amorphous cellulose and beta-1,4-xylan. Some of these modules also bind beta-1,3-glucan, beta-1,3-1,4-glucan, and beta-1,4-glucan.
CBM73	1	0	0	0	0	0	0	0	0	0	0	0	0	0	0	0	0	0	0	0	0	Modules of approx 65 residues found on various enzymes active of chitin. Chitin-binding function demonstrated for the Cellvibrio japonicus CjLPMO10A protein.
CBM85	0	0	0	0	0	0	0	0	0	0	0	0	0	0	0	0	0	0	0	0	1
CBM9	1	1	2	0	1	6	1	0	0	0	1	0	1	1	0	1	0	1	2	3	2	Modules of approx. 170 residues found so far only in xylanases. The cellulose-binding function has been demonstrated in one case.
CE11	1	1	1	1	1	1	1	1	1	1	1	1	1	1	1	1	1	1	1	1	1	UDP-3-0-acyl N-acetylglucosamine deacetylase (EC 3.5.1.108).
CE12	0	0	0	0	0	0	2	0	2	0	0	3	0	0	0	0	0	0	0	0	4	pectin acetylesterase (EC 3.1.1.-); rhamnogalacturonan acetylesterase (EC 3.1.1.-); acetyl xylan esterase (EC 3.1.1.72)
CE14	1	0	1	1	2	7	2	4	3	3	3	5	3	4	6	4	2	3	7	8	6	N-acetyl-1-D-myo-inosityl-2-amino-2-deoxy-alpha-D-glucopyranoside deacetylase (EC 3.5.1.89); diacetylchitobiose deacetylase (EC 3.5.1.-); mycothiol S-conjugate amidase (EC 3.5.1.-)
CE15	0	0	0	0	0	5	1	0	1	1	1	1	0	1	2	1	1	2	1	3	3	4-O-methyl-glucuronoyl methylesterase (EC 3.1.1.-)
CE16	0	0	0	0	0	2	0	0	0	0	0	0	0	0	0	0	0	0	0	0	0	acetylesterase (EC 3.1.1.6) active on various carbohydrate acetyl esters
CE1	14	14	5	0	6	15	5	2	3	10	7	6	5	7	11	9	7	7	15	23	27	acetyl xylan esterase (EC 3.1.1.72); cinnamoyl esterase (EC 3.1.1.-); feruloyl esterase (EC 3.1.1.73); carboxylesterase (EC 3.1.1.1); S-formylglutathione hydrolase (EC 3.1.2.12); diacylglycerol O-acyltransferase (EC 2.3.1.20); trehalose 6-O-mycolyltransferase (EC 2.3.1.122)
CE2	0	0	0	0	0	0	0	0	1	0	0	0	0	1	0	0	0	0	0	0	0	acetyl xylan esterase (EC 3.1.1.72).
CE3	1	1	0	0	0	4	0	0	0	0	0	0	0	0	1	0	1	1	0	0	0	acetyl xylan esterase (EC 3.1.1.72).
CE4	2	1	1	3	0	4	4	0	2	1	3	2	2	2	1	1	1	4	2	4	5	acetyl xylan esterase (EC 3.1.1.72); chitin deacetylase (EC 3.5.1.41); chitooligosaccharide deacetylase (EC 3.5.1.-); peptidoglycan GlcNAc deacetylase (EC 3.5.1.-); peptidoglycan N-acetylmuramic acid deacetylase (EC 3.5.1.-).
CE6	0	0	0	0	0	1	0	0	0	0	0	0	0	0	0	0	0	0	2	2	1	acetyl xylan esterase (EC 3.1.1.72).
CE7	0	0	0	1	0	2	2	0	1	0	0	2	1	0	0	0	0	0	3	5	3	acetyl xylan esterase (EC 3.1.1.72); cephalosporin-C deacetylase (EC 3.1.1.41).
CE8	0	0	0	1	0	0	1	0	1	0	0	3	1	0	0	0	0	1	0	0	2	pectin methylesterase (EC 3.1.1.11).
CE9	0	0	0	0	0	3	1	0	1	1	1	1	3	1	1	1	2	2	1	2	1	N-acetylglucosamine 6-phosphate deacetylase (EC 3.5.1.25); N-acetylglucosamine 6-phosphate deacetylase (EC 3.5.1.80)
GH102	1	1	0	1	0	0	0	0	0	0	0	0	0	0	0	0	0	0	0	0	0	peptidoglycan lytic transglycosylase (EC 3.2.1.-)
GH103	0	0	0	0	0	1	0	0	0	0	0	0	0	0	0	0	0	0	0	0	0	peptidoglycan lytic transglycosylase (EC 3.2.1.-)
GH104	0	0	0	0	0	0	1	0	0	0	0	1	0	0	0	0	0	0	0	0	0	peptidoglycan lytic transglycosylase (EC 3.2.1.-)
GH105	0	0	0	0	0	1	2	0	1	1	1	5	3	1	1	1	2	0	1	0	0	unsaturated rhamnogalacturonyl hydrolase (EC 3.2.1.172); d-4,5-unsaturated beta-glucuronyl hydrolase (EC 3.2.1.-); d-4,5-unsaturated alpha-galacturonidase (EC 3.2.1.-)
GH106	0	0	0	0	0	1	1	0	2	4	4	3	2	5	0	0	1	1	0	4	1	alpha-L-rhamnosidase (EC 3.2.1.40); rhamnogalacturonan alpha-L-rhamnohydrolase (EC 3.2.1.174)
GH108	0	0	0	0	0	0	0	0	0	0	0	0	0	0	0	1	0	0	0	0	0	N-acetylmuramidase (EC 3.2.1.17)
GH109	0	0	0	0	1	19	3	0	0	9	4	3	9	6	10	5	7	6	23	52	26	alpha-N-acetylgalactosaminidase (EC 3.2.1.49)
GH10	0	0	0	0	0	1	1	0	1	1	1	1	0	0	1	2	1	2	0	0	1	endo-1,4-beta-xylanase (EC 3.2.1.8); endo-1,3-beta-xylanase (EC 3.2.1.32); tomatinase (EC 3.2.1.-); xylan endotransglycosylase (EC 2.4.2.-); endo-beta-1,4-glucanase (EC 3.2.1.4)
GH110	0	0	0	0	0	0	0	0	0	0	0	0	0	0	0	0	0	0	0	1	0	alpha-galactosidase (EC 3.2.1.22); alpha-1,3-galactosidase (EC 3.2.1.-)
GH113	1	1	1	1	0	0	0	0	0	0	0	0	0	0	0	0	0	0	0	0	0	beta-mannanase (EC 3.2.1.78)
GH115	0	0	0	0	0	0	0	0	1	0	1	0	0	1	0	1	1	0	0	0	0	xylan alpha-1,2-glucuronidase (3.2.1.131); alpha-(4-O-methyl)-glucuronidase (3.2.1.-)
GH116	0	0	0	0	0	1	0	0	0	0	1	0	0	0	1	1	3	0	0	2	1	beta-glucosidase (EC 3.2.1.21); beta-xylosidase (EC 3.2.1.37); acid beta-glucosidase/beta-glucosylceramidase (EC 3.2.1.45); beta-N-acetylglucosaminidase (EC 3.2.1.52)
GH119	0	1	0	0	0	0	0	0	0	0	0	0	0	0	0	0	0	0	0	0	0	alpha-amylase (EC 3.2.1.1)
GH120	0	0	0	0	0	0	0	0	0	0	0	0	0	0	0	0	0	0	0	1	0	beta-xylosidase (EC 3.2.1.37)
GH123	0	0	0	0	0	0	0	0	0	0	0	0	0	0	0	0	0	0	0	1	0	beta-N-acetylgalactosaminidase (EC 3.2.1.53); glycosphingolipid beta-N-acetylgalactosaminidase (EC 3.2.1.-)
GH125	0	0	0	0	0	0	1	0	1	3	0	1	1	1	1	1	1	1	0	1	0	exo-alpha-1,6-mannosidase (EC 3.2.1.-)
GH127	0	0	0	0	0	2	0	0	0	2	3	0	1	3	2	0	1	0	0	3	4	beta-L-arabinofuranosidase (EC 3.2.1.185); 3-C-carboxy-5-deoxy-L-xylose (aceric acid) hydrolase (EC 3.2.1.-); alpha-1,3-(3,6)-anhydro-D-galactosidase (EC 3.2.1.-)
GH129	0	0	0	0	0	0	0	0	0	0	1	0	0	0	0	0	0	0	0	0	1	alpha-N-acetylgalactosaminidase (EC 3.2.1.49); ; alpha-1,3-(3,6)-anhydro-D-galactosidase (EC 3.2.1.-)
GH130	0	0	1	1	0	1	2	0	1	2	2	1	2	1	1	3	1	1	0	4	1	beta-1,4-mannosylglucose phosphorylase (EC 2.4.1.281); beta-1,4-mannooligosaccharide phosphorylase (EC 2.4.1.319); beta-1,4-mannosyl-N-acetyl-glucosamine phosphorylase (EC 2.4.1.320); beta-1,2-mannobiose phosphorylase (EC 2.4.1.-); beta-1,2-oligomannan phosphorylase (EC 2.4.1.-); beta-1,2-mannosidase (EC 3.2.1.-)
GH133	0	0	0	0	0	1	1	0	0	0	0	0	0	0	0	0	0	0	1	0	2	amylo-alpha-1,6-glucosidase (EC 3.2.1.33);
GH136	0	1	0	0	0	0	0	0	0	0	0	0	0	0	1	0	1	2	0	2	1	lacto-N-biosidase (EC 3.2.1.140); Lacto-N-biosidase (Lewis antigen a/b specificity) (EC 3.2.1.-)
GH137	0	0	0	0	0	0	0	0	0	0	1	1	0	0	0	0	0	0	0	1	0	beta-L-arabinofuranosidase (EC 3.2.1.185)
GH138	0	0	0	0	0	0	0	0	0	0	0	1	0	0	0	0	0	0	0	1	1	rhamnogalacturonan alpha-1,2-galacturonohydrolase (EC 3.2.1.173)
GH13	0	0	0	1	2	1	0	0	2	1	3	0	1	3	3	1	2	0	0	1	1	alpha-amylase (EC 3.2.1.1); pullulanase (EC 3.2.1.41); cyclomaltodextrin glucanotransferase (EC 2.4.1.19); cyclomaltodextrinase (EC 3.2.1.54); trehalose-6-phosphate hydrolase (EC 3.2.1.93); oligo-alpha-glucosidase (EC 3.2.1.10); maltogenic amylase (EC 3.2.1.133); neopullulanase (EC 3.2.1.135); alpha-glucosidase (EC 3.2.1.20); maltotetraose-forming alpha-amylase (EC 3.2.1.60); isoamylase (EC 3.2.1…
GH140	0	0	0	0	0	1	0	0	0	1	0	0	0	0	1	0	0	0	0	4	0	beta-1,2-apiosidase (EC 3.2.1.-)
GH141	0	0	0	0	0	0	0	0	0	0	0	3	0	1	0	0	0	1	0	1	2	alpha-L-fucosidase (EC 3.2.1.51); xylanase (EC 3.2.1.8)
GH142	0	0	0	0	0	0	0	0	0	0	0	1	0	0	0	0	2	0	0	1	0	beta-L-arabinofuranosidase (EC 3.2.1.185)
GH144	0	0	0	0	0	2	1	1	1	2	1	1	2	1	2	1	1	1	0	0	2	endo-beta-1,2-glucanase (EC 3.2.1.71); beta-1,2-glucooligosaccharide sophorohydrolase (EC 3.2.1.-)
GH146	0	0	0	0	0	0	1	0	2	3	3	3	0	2	1	1	1	1	0	3	2	beta-L-arabinofuranosidase (EC 3.2.1.185)
GH151	0	0	0	0	0	1	0	0	0	1	0	0	0	0	0	1	1	0	1	4	2	alpha-L-fucosidase (EC 3.2.1.51)
GH152	0	0	0	0	0	0	0	0	0	0	0	0	1	0	0	0	0	0	0	0	0	beta-1,3-glucanase (EC 3.2.1.39)
GH154	0	0	0	0	0	1	0	0	0	0	1	1	1	0	0	0	0	1	0	2	1	beta-glucuronidase (3.2.1.31)
GH156	0	0	0	0	0	0	0	0	0	0	0	0	0	0	0	0	0	0	1	1	0	exo-alpha-sialidase (EC 3.2.1.18);
GH159	0	0	0	0	0	0	0	0	0	0	0	0	0	0	0	0	0	0	0	1	0	beta-D-galactofuranosidase (EC 3.2.1.146)
GH15	1	1	0	0	1	0	1	0	2	4	3	2	2	4	3	3	2	2	0	1	2	glucoamylase (EC 3.2.1.3); glucodextranase (EC 3.2.1.70); alpha,alpha-trehalase (EC 3.2.1.28); dextran dextrinase (EC 2.4.1.2)
GH163	1	1	0	0	0	0	0	0	0	0	0	0	0	0	0	0	0	0	0	1	0	endo-beta-N-acetylglucosaminidase cleaving GlcNAc-beta-1,2-Man (EC 3.2.1.-)
GH165	0	0	0	0	0	0	0	0	0	0	0	0	0	0	0	0	0	0	0	1	0	beta-galactosidase (EC 3.2.1.23)
GH18	1	1	0	1	0	1	1	0	4	6	3	1	6	3	2	7	4	2	0	1	2	chitinase (EC 3.2.1.14); lysozyme (EC 3.2.1.17); endo-beta-N-acetylglucosaminidase (EC 3.2.1.96); peptidoglycan hydrolase with endo-beta-N-acetylglucosaminidase specificity (EC 3.2.1.-); Nod factor hydrolase (EC 3.2.1.-); xylanase inhibitor; concanavalin B; narbonin
GH19	0	0	1	0	0	3	1	0	0	1	0	0	0	0	0	0	0	1	0	0	0	chitinase (EC 3.2.1.14); lysozyme (EC 3.2.1.17)
GH1	0	0	0	0	1	1	0	1	0	4	1	4	1	2	3	3	1	1	0	0	2	beta-glucosidase (EC 3.2.1.21); beta-galactosidase (EC 3.2.1.23); beta-mannosidase (EC 3.2.1.25); beta-glucuronidase (EC 3.2.1.31); beta-xylosidase (EC 3.2.1.37); beta-D-fucosidase (EC 3.2.1.38); phlorizin hydrolase (EC 3.2.1.62); exo-beta-1,4-glucanase (EC 3.2.1.74); 6-phospho-beta-galactosidase (EC 3.2.1.85); 6-phospho-beta-glucosidase (EC 3.2.1.86); strictosidine beta-glucosidase (EC 3.2.1.105…
GH20	2	2	0	0	0	0	1	0	2	4	4	4	2	4	2	3	3	3	0	3	2	beta-hexosaminidase (EC 3.2.1.52); lacto-N-biosidase (EC 3.2.1.140); beta-1,6-N-acetylglucosaminidase (EC 3.2.1.-); beta-6-SO3-N-acetylglucosaminidase (EC 3.2.1.-)
GH23	7	8	3	3	6	6	5	5	3	4	3	3	5	3	3	3	3	3	5	4	8	lysozyme type G (EC 3.2.1.17); peptidoglycan lyase (EC 4.2.2.n1) also known in the literature as peptidoglycan lytic transglycosylase; chitinase (EC 3.2.1.14)
GH24	0	0	0	0	0	0	0	0	0	0	0	1	1	0	1	0	1	0	0	0	0	lysozyme (EC 3.2.1.17)
GH25	1	1	0	0	0	0	0	0	0	0	0	1	0	0	0	0	0	0	0	0	0	lysozyme (EC 3.2.1.17)
GH26	1	1	0	0	0	0	0	0	0	0	0	1	0	1	0	1	1	0	0	1	0	beta-mannanase (EC 3.2.1.78); exo-beta-1,4-mannobiohydrolase (EC 3.2.1.100); beta-1,3-xylanase (EC 3.2.1.32); lichenase / endo-beta-1,3-1,4-glucanase (EC 3.2.1.73); mannobiose-producing exo-beta-mannanase (EC 3.2.1.-)
GH27	0	0	0	0	1	0	0	0	1	5	2	2	3	3	2	1	2	0	0	1	2	alpha-galactosidase (EC 3.2.1.22); alpha-N-acetylgalactosaminidase (EC 3.2.1.49); isomalto-dextranase (EC 3.2.1.94); beta-L-arabinopyranosidase (EC 3.2.1.88); galactan:galactan galactosyltransferase (EC 2.4.1.-)
GH28	0	0	1	0	0	0	2	0	4	5	5	10	5	4	3	4	4	4	1	4	11	polygalacturonase (EC 3.2.1.15); exo-polygalacturonase (EC 3.2.1.67); exo-polygalacturonosidase (EC 3.2.1.82); rhamnogalacturonase (EC 3.2.1.171); rhamnogalacturonan alpha-1,2-galacturonohydrolase (EC 3.2.1.173); xylogalacturonan hydrolase (EC 3.2.1.-)
GH29	0	0	0	0	0	2	1	0	3	8	4	8	4	5	6	4	3	3	2	15	6	alpha-L-fucosidase (EC 3.2.1.51); alpha-1,3/1,4-L-fucosidase (EC 3.2.1.111)
GH2	1	0	1	0	0	3	5	0	3	11	9	12	4	11	10	12	6	4	0	14	9	beta-galactosidase (EC 3.2.1.23) ; beta-mannosidase (EC 3.2.1.25); beta-glucuronidase (EC 3.2.1.31); alpha-L-arabinofuranosidase (EC 3.2.1.55); mannosylglycoprotein endo-beta-mannosidase (EC 3.2.1.152); exo-beta-glucosaminidase (EC 3.2.1.165); alpha-L-arabinopyranosidase (EC 3.2.1.-); beta-galacturonidase (EC 3.2.1.-); beta-xylosidase (EC 3.2.1.37); beta-D-galactofuranosidase (EC 3.2.1.146);
GH30	0	0	0	0	0	0	0	0	1	0	0	1	0	0	0	0	0	1	0	0	1	endo-beta-1,4-xylanase (EC 3.2.1.8); beta-glucosidase (3.2.1.21); beta-glucuronidase (EC 3.2.1.31); beta-xylosidase (EC 3.2.1.37); beta-fucosidase (EC 3.2.1.38); glucosylceramidase (EC 3.2.1.45); beta-1,6-glucanase (EC 3.2.1.75); glucuronoarabinoxylan endo-beta-1,4-xylanase (EC 3.2.1.136); endo-beta-1,6-galactanase (EC:3.2.1.164); [reducing end] beta-xylosidase (EC 3.2.1.-)
GH31	0	0	0	0	0	1	3	0	3	6	5	4	2	3	5	3	3	1	0	1	2	alpha-glucosidase (EC 3.2.1.20); alpha-galactosidase (EC 3.2.1.22); alpha-mannosidase (EC 3.2.1.24); alpha-1,3-glucosidase (EC 3.2.1.84); sucrase-isomaltase (EC 3.2.1.48) (EC 3.2.1.10); alpha-xylosidase (EC 3.2.1.177); alpha-glucan lyase (EC 4.2.2.13); isomaltosyltransferase (EC 2.4.1.-); oligosaccharide alpha-1,4-glucosyltransferase (EC 2.4.1.161); sulfoquinovosidase (EC 3.2.1.-); alpha-N-acetyl…
GH32	0	0	0	0	0	1	0	0	1	1	1	1	0	2	1	0	2	1	0	1	2	invertase (EC 3.2.1.26); endo-inulinase (EC 3.2.1.7); beta-2,6-fructan 6-levanbiohydrolase (EC 3.2.1.64); endo-levanase (EC 3.2.1.65); exo-inulinase (EC 3.2.1.80); fructan beta-(2,1)-fructosidase/1-exohydrolase (EC 3.2.1.153); fructan beta-(2,6)-fructosidase/6-exohydrolase (EC 3.2.1.154); sucrose:sucrose 1-fructosyltransferase (EC 2.4.1.99); fructan:fructan 1-fructosyltransferase (EC 2.4.1.100); …
GH33	0	0	0	0	0	3	0	0	0	0	1	2	1	1	0	0	1	2	2	9	3	sialidase or neuraminidase (EC 3.2.1.18); trans-sialidase (EC 2.4.1.-); anhydrosialidase (EC 4.2.2.15); Kdo hydrolase (EC 3.2.1.-); 2-keto-3-deoxynononic acid hydrolase / KDNase (EC 3.2.1.-)
GH34	0	0	0	0	0	0	0	0	0	0	0	0	0	0	0	0	0	0	0	0	0	sialidase or neuraminidase (EC 3.2.1.18)
GH35	0	0	0	0	0	0	1	0	3	1	3	3	1	5	4	2	3	0	0	5	0	beta-galactosidase (EC 3.2.1.23); exo-beta-glucosaminidase (EC 3.2.1.165); exo-beta-1,4-galactanase (EC 3.2.1.-); beta-1,3-galactosidase (EC 3.2.1.-)
GH36	0	0	0	0	0	0	0	0	1	3	2	1	1	2	3	3	3	1	1	3	3	alpha-galactosidase (EC 3.2.1.22); alpha-N-acetylgalactosaminidase (EC 3.2.1.49); stachyose synthase (EC 2.4.1.67); raffinose synthase (EC 2.4.1.82)
GH37	0	0	0	0	0	0	0	0	1	1	1	0	1	0	0	2	0	0	0	0	1	alpha,alpha-trehalase (EC 3.2.1.28).
GH38	0	0	0	0	0	0	2	0	0	4	2	2	4	3	1	2	2	0	0	0	0	alpha-mannosidase (EC 3.2.1.24); mannosyl-oligosaccharide alpha-1,2-mannosidase (EC 3.2.1.113); mannosyl-oligosaccharide alpha-1,3-1,6-mannosidase (EC 3.2.1.114); alpha-2-O-mannosylglycerate hydrolase (EC 3.2.1.170); mannosyl-oligosaccharide alpha-1,3-mannosidase (EC 3.2.1.-)
GH39	0	0	0	0	0	1	0	1	3	3	3	3	3	7	1	6	5	2	0	1	1	alpha-L-iduronidase (EC 3.2.1.76); beta-xylosidase (EC 3.2.1.37); alpha-L-arabinofuranosidase (EC 3.2.1.55); beta-glucosidase (EC 3.2.1.21); beta-galactosidase (EC 3.2.1.23)
GH3	1	1	1	2	1	2	9	1	6	9	5	7	6	10	11	10	11	3	1	5	5	beta-glucosidase (EC 3.2.1.21); xylan 1,4-beta-xylosidase (EC 3.2.1.37); beta-glucosylceramidase (EC 3.2.1.45); beta-N-acetylhexosaminidase (EC 3.2.1.52); alpha-L-arabinofuranosidase (EC 3.2.1.55); glucan 1,4-beta-glucosidase (EC 3.2.1.74); isoprimeverose-producing oligoxyloglucan hydrolase (EC 3.2.1.120); coniferin beta-glucosidase (EC 3.2.1.126); exo-1,3-1,4-glucanase (EC 3.2.1.-); beta-N-acety…
GH42	0	0	0	0	0	0	1	0	3	3	2	2	0	4	2	1	1	0	0	3	2	beta-galactosidase (EC 3.2.1.23); alpha-L-arabinopyranosidase (EC 3.2.1.-)
GH43	0	0	0	0	0	0	0	0	0	0	0	0	0	0	0	1	0	0	0	0	0	beta-xylosidase (EC 3.2.1.37); alpha-L-arabinofuranosidase (EC 3.2.1.55); xylanase (EC 3.2.1.8); alpha-1,2-L-arabinofuranosidase (EC 3.2.1.-); exo-alpha-1,5-L-arabinofuranosidase (EC 3.2.1.-); [inverting] exo-alpha-1,5-L-arabinanase (EC 3.2.1.-); beta-1,3-xylosidase (EC 3.2.1.-); [inverting] exo-alpha-1,5-L-arabinanase (EC 3.2.1.-); [inverting] endo-alpha-1,5-L-arabinanase (EC 3.2.1.99); exo-beta…
GH44	0	0	0	0	0	0	0	0	0	1	0	0	0	0	1	0	0	0	0	0	0	endoglucanase (EC 3.2.1.4); xyloglucanase (EC 3.2.1.151)
GH47	0	0	0	0	0	0	0	0	0	0	1	0	0	0	0	0	0	0	0	0	0	alpha-mannosidase (EC 3.2.1.113)
GH4	0	0	0	0	0	1	0	0	0	0	0	1	0	0	0	0	0	0	0	1	1	maltose-6-phosphate glucosidase (EC 3.2.1.122); alpha-glucosidase (EC 3.2.1.20); alpha-galactosidase (EC 3.2.1.22); 6-phospho-beta-glucosidase (EC 3.2.1.86); alpha-glucuronidase (EC 3.2.1.139); alpha-galacturonase (EC 3.2.1.67); palatinase (EC 3.2.1.-)
GH50	0	0	0	0	0	0	0	0	0	0	0	0	0	0	0	0	0	0	0	1	1	beta-agarase (EC 3.2.1.81).
GH51	1	0	0	0	0	3	2	0	5	6	2	2	2	5	3	5	2	3	0	5	7	endoglucanase (EC 3.2.1.4); endo-beta-1,4-xylanase (EC 3.2.1.8); beta-xylosidase (EC 3.2.1.37); alpha-L-arabinofuranosidase (EC 3.2.1.55); lichenase / endo-beta-1,3-1,4-glucanase (EC 3.2.1.73)
GH53	0	0	0	0	0	0	0	0	0	0	0	1	0	1	0	1	0	0	0	1	1	endo-beta-1,4-galactanase (EC 3.2.1.89).
GH54	0	0	0	0	0	0	0	0	1	3	1	1	2	0	1	0	2	0	0	2	1	alpha-L-arabinofuranosidase (EC 3.2.1.55); beta-xylosidase (EC 3.2.1.37).
GH55	0	0	0	1	0	1	0	0	1	3	1	1	1	2	2	4	2	1	0	2	2	exo-beta-1,3-glucanase (EC 3.2.1.58); endo-beta-1,3-glucanase (EC 3.2.1.39)
GH57	1	1	0	0	1	0	1	2	1	2	1	1	2	1	1	1	1	1	1	1	1	alpha-amylase (EC 3.2.1.1); alpha-galactosidase (EC 3.2.1.22); amylopullulanase (EC 3.2.1.41); cyclomaltodextrinase (EC 3.2.1.54); branching enzyme (EC 2.4.1.18); 4-alpha-glucanotransferase (EC 2.4.1.25)
GH59	0	0	0	0	0	0	0	0	0	1	1	0	0	1	0	0	0	0	0	0	0	beta-galactosidase (EC 3.2.1.23); galactocerebrosidase (EC 3.2.1.46)
GH5	0	0	0	0	0	0	0	0	0	4	0	0	0	2	1	0	0	0	1	0	1	endo-beta-1,4-glucanase / cellulase (EC 3.2.1.4); endo-beta-1,4-xylanase (EC 3.2.1.8); beta-glucosidase (EC 3.2.1.21); beta-mannosidase (EC 3.2.1.25); beta-glucosylceramidase (EC 3.2.1.45); glucan beta-1,3-glucosidase (EC 3.2.1.58); exo-beta-1,4-glucanase / cellodextrinase (EC 3.2.1.74); glucan endo-1,6-beta-glucosidase (EC 3.2.1.75); mannan endo-beta-1,4-mannosidase (EC 3.2.1.78); cellulose beta…
GH62	0	0	0	0	0	0	0	0	0	0	0	0	0	0	0	0	0	0	0	0	1	alpha-L-arabinofuranosidase (EC 3.2.1.55)
GH63	1	0	0	0	0	1	0	0	0	0	1	1	1	0	0	0	1	1	1	1	4	processing alpha-glucosidase (EC 3.2.1.106); alpha-1,3-glucosidase (EC 3.2.1.84); alpha-glucosidase (EC 3.2.1.20); mannosylglycerate alpha-mannosidase / mannosylglycerate hydrolase (EC 3.2.1.170); glucosylglycerate hydrolase (EC 3.2.1.208)
GH64	0	0	0	0	0	0	0	0	1	0	0	0	0	0	0	0	0	0	0	0	1	beta-1,3-glucanase (EC 3.2.1.39)
GH67	0	0	0	0	0	1	1	0	1	1	0	0	0	0	1	1	0	2	0	1	1	alpha-glucuronidase (EC 3.2.1.139); xylan alpha-1,2-glucuronidase (EC 3.2.1.131)
GH71	0	0	0	0	0	0	0	0	0	0	0	1	0	0	0	0	1	0	0	0	0	alpha-1,3-glucanase (EC 3.2.1.59).
GH73	0	0	0	0	1	0	0	0	2	0	1	0	0	0	0	0	1	0	0	0	0	lysozyme (EC 3.2.1.17); mannosyl-glycoprotein endo-beta-N-acetylglucosaminidase (EC 3.2.1.96); peptidoglycan hydrolase with endo-beta-N-acetylglucosaminidase specificity (EC 3.2.1.-)
GH74	0	0	0	0	1	0	0	1	0	0	1	0	0	1	0	0	0	0	0	0	2	endoglucanase (EC 3.2.1.4); oligoxyloglucan reducing end-specific cellobiohydrolase (EC 3.2.1.150); xyloglucanase (EC 3.2.1.151)
GH76	0	0	0	0	0	0	0	0	0	4	0	0	1	2	1	0	2	0	0	0	0	alpha-1,6-mannanase (EC 3.2.1.101); alpha-glucosidase (EC 3.2.1.20)
GH77	1	1	0	1	1	2	1	1	1	1	1	1	1	1	1	1	1	1	1	1	2	amylomaltase or 4-alpha-glucanotransferase (EC 2.4.1.25)
GH78	0	0	0	1	0	0	1	0	0	1	0	1	0	0	1	0	0	1	0	2	0	alpha-L-rhamnosidase (EC 3.2.1.40); rhamnogalacturonan alpha-L-rhamnohydrolase (EC 3.2.1.174); L-Rhap-alpha-1,3-D-Apif -specific alpha-1,3-L-rhamnosidase (EC 3.2.1.-)
GH79	0	0	0	0	0	1	0	0	1	1	3	4	1	2	1	1	2	1	1	1	2	beta-glucuronidase (EC 3.2.1.31); hyaluronoglucuronidase (EC 3.2.1.36); heparanase (EC 3.2.1.166); baicalin beta-glucuronidase (EC 3.2.1.167); beta-4-O-methyl-glucuronidase (EC 3.2.1.-)
GH81	1	1	0	0	0	0	0	0	0	0	0	0	0	0	0	0	0	0	0	0	0	endo-beta-1,3-glucanase (EC 3.2.1.39)
GH88	0	0	0	0	0	1	1	0	0	0	0	0	0	0	0	0	0	1	2	2	2	d-4,5-unsaturated beta-glucuronyl hydrolase (EC 3.2.1.-)
GH89	0	0	0	0	0	0	0	0	1	0	0	0	0	1	0	1	1	0	0	0	0	alpha-N-acetylglucosaminidase (EC 3.2.1.50)
GH8	0	0	0	0	0	0	0	0	1	0	2	1	0	1	0	1	2	1	0	1	0	chitosanase (EC 3.2.1.132); cellulase (EC 3.2.1.4); licheninase (EC 3.2.1.73); endo-1,4-beta-xylanase (EC 3.2.1.8); reducing-end-xylose releasing exo-oligoxylanase (EC 3.2.1.156)
GH92	1	0	0	0	0	0	1	0	3	8	3	6	7	5	5	3	3	7	0	4	3	mannosyl-oligosaccharide alpha-1,2-mannosidase (EC 3.2.1.113); mannosyl-oligosaccharide alpha-1,3-mannosidase (EC 3.2.1.-); mannosyl-oligosaccharide alpha-1,6-mannosidase (EC 3.2.1.-); alpha-mannosidase (EC 3.2.1.24); alpha-1,2-mannosidase (EC 3.2.1.-); alpha-1,3-mannosidase (EC 3.2.1.-); alpha-1,4-mannosidase (EC 3.2.1.-); mannosyl-1-phosphodiester alpha-1,P-mannosidase (EC 3.2.1.-)
GH93	0	0	0	0	0	1	0	0	0	1	0	1	0	0	0	0	0	0	0	0	0	exo-alpha-L-1,5-arabinanase (EC 3.2.1.-)
GH94	1	1	0	0	0	0	2	1	0	1	0	0	0	0	0	0	1	0	0	0	0	cellobiose phosphorylase (EC 2.4.1.20); laminaribiose phosphorylase (EC 2.4.1.31); cellodextrin phosphorylase (EC 2.4.1.49); chitobiose phosphorylase (EC 2.4.1.-); cyclic beta-1,2-glucan synthase (EC 2.4.1.-); cellobionic acid phosphorylase (EC 2.4.1.321); beta-1,2-oligoglucan phosphorylase (EC 2.4.1.-)
GH95	0	0	0	0	0	1	1	0	1	1	1	3	3	3	0	1	2	2	0	7	3	alpha-L-fucosidase (EC 3.2.1.51); alpha-1,2-L-fucosidase (EC 3.2.1.63); alpha-L-galactosidase (EC 3.2.1.-)
GH96	0	0	0	0	0	0	0	0	0	0	0	0	0	0	0	0	0	0	0	0	0	alpha-agarase (EC 3.2.1.158)
GH97	0	0	0	0	0	0	2	0	0	0	0	0	2	1	1	1	1	0	0	2	1	glucoamylase (EC 3.2.1.3); alpha-glucosidase (EC 3.2.1.20); alpha-galactosidase (EC 3.2.1.22)
GH99	0	0	0	0	0	1	0	0	0	0	1	0	0	1	1	0	1	0	0	0	0	glycoprotein endo-alpha-1,2-mannosidase (EC 3.2.1.130); mannan endo-1,2-alpha-mannanase (3.2.1.-)
GH9	1	1	0	0	0	0	0	0	2	2	1	0	0	1	1	2	1	0	0	1	1	endoglucanase (EC 3.2.1.4); endo-beta-1,3(4)-glucanase / lichenase-laminarinase (EC 3.2.1.6); beta-glucosidase (EC 3.2.1.21); lichenase / endo-beta-1,3-1,4-glucanase (EC 3.2.1.73); exo-beta-1,4-glucanase / cellodextrinase (EC 3.2.1.74); cellobiohydrolase (EC 3.2.1.91); xyloglucan-specific endo-beta-1,4-glucanase / endo-xyloglucanase (EC 3.2.1.151); exo-beta-glucosaminidase (EC 3.2.1.165); endo-be…
GT101	1	0	0	0	0	0	0	0	0	0	0	0	0	0	0	0	0	0	0	0	0	beta-glucosyltransferase (EC 2.4.1.-)
GT11	0	0	0	0	0	0	0	0	0	0	0	0	1	0	0	0	0	0	0	0	0	GDP-L-Fuc: galactoside alpha-1,2-L-fucosyltransferase (EC 2.4.1.69); GDP-L-Fuc: beta-LacNac alpha-1,3-L-fucosyltransferase (EC 2.4.1.-)
GT14	0	0	0	0	2	0	0	0	0	0	0	1	0	0	0	0	1	0	0	0	0	beta-1,3-galactosyl-O-glycosyl-glycoprotein beta-1,6-N-acetylglucosaminyltransferase (EC 2.4.1.102); N-acetyllactosaminide beta-1,6-N-acetylglucosaminyltransferase (EC 2.4.1.150); protein O-beta-xylosyltransferase (EC 2.4.2.26); UDP-GlcA:arabinogalactan beta-glucuronosyltransferase (EC 2.4.1.-)
GT19	1	1	1	1	1	1	1	1	1	1	1	1	1	1	1	1	1	1	1	1	1	lipid-A-disaccharide synthase (EC 2.4.1.182).
GT1	5	2	0	1	0	1	0	0	1	10	0	0	3	1	2	13	3	1	1	0	8	UDP-glucuronosyltransferase (EC 2.4.1.17); zeatin O-beta-xylosyltransferase (EC 2.4.2.40); 2-hydroxyacylsphingosine 1-beta-galactosyltransferase (EC 2.4.1.45); N-acylsphingosine galactosyltransferase (EC 2.4.1.47); flavonol 3-O-glucosyltransferase (EC 2.4.1.91); anthocyanidin 3-O-glucosyltransferase (EC 2.4.1.115); sinapate 1-glucosyltransferase (EC 2.4.1.120); indole-3-acetate beta-glucosyltrans…
GT20	1	1	0	0	0	0	0	0	1	1	0	0	1	0	1	0	1	0	0	0	1	alpha,alpha-trehalose-phosphate synthase [UDP-forming] (EC 2.4.1.15); Glucosylglycerol-phosphate synthase (EC 2.4.1.213); trehalose-6-P phosphatase (EC 3.1.3.12); [retaining] GDP-valeniol: validamine 7-phosphate valeniolyltransferase (EC 2.-.-.-)
GT21	0	0	0	0	2	0	1	1	3	3	2	2	2	2	2	2	2	2	2	2	3	UDP-Glc: ceramide beta-glucosyltransferase (EC 2.4.1.80).
GT22	0	0	0	0	0	0	0	0	0	0	0	0	0	0	0	0	0	0	0	0	2	Dol-P-Man: Man6GlcNAc2-PP-Dol alpha-1,2-mannosyltransferase (EC 2.4.1.259); Dol-P-Man: Man8GlcNAc2-PP-Dol alpha-1,2-mannosyltransferase (EC 2.4.1.261); Dol-P-Man: Man2-GlcNAc-phosphatidylinositol alpha-1,2-mannosyltransferase (EC 2.4.1.-); Dol-P-Man: Man3-GlcNAc-phosphatidylinositol alpha-1,2-mannosyltransferase (EC 2.4.1.-)
GT25	1	1	0	0	0	0	0	0	1	1	0	0	0	1	0	1	0	0	0	0	0	lipopolysaccharide beta-1,4-galactosyltransferase (EC 2.4.1.-); beta-1,3-glucosyltransferase (EC 2.4.1.-); beta-1,2-glucosyltransferase (EC 2.4.1.-); beta-1,2-galactosyltransferase (EC 2.4.1.-); LPS beta-1,4-galactosyltransferase (EC 2.4.1.-); occidiofungin beta-xylosyltransferase (EC 2.4.2.-); UDP-Gal:procollagen beta-galactosyltransferase (EC 2.4.1.50)
GT26	1	1	0	1	1	0	0	0	3	5	2	4	1	3	2	4	2	1	0	2	0	UDP-ManNAcA: beta-N-acetyl mannosaminuronyltransferase (EC 2.4.1.-); UDP-ManNAc: beta-N-acetyl-mannosaminyltransferase (EC 2.4.1.-); UDP-Glc: beta-1,4-glucosyltransferase (EC 2.4.1.-); beta-1,4-galactosyltransferase (EC 2.4.1.-)
GT27	0	0	0	0	0	0	0	0	0	0	0	0	0	0	0	0	0	0	0	0	1	polypeptide alpha-N-acetylgalactosaminyltransferase (EC 2.4.1.41)
GT28	1	1	1	1	2	1	4	1	1	1	1	1	1	1	1	1	1	1	2	2	3	1,2-diacylglycerol 3-beta-galactosyltransferase (EC 2.4.1.46); 1,2-diacylglycerol 3-beta-glucosyltransferase (EC 2.4.1.157); UDP-GlcNAc: Und-PP-MurAc-pentapeptide beta-N-acetylglucosaminyltransferase (EC 2.4.1.227); digalactosyldiacylglycerol synthase (EC 2.4.1.241)
GT2	21	14	7	18	17	20	29	16	18	19	17	28	22	30	28	22	11	25	27	36	41	cellulose synthase (EC 2.4.1.12); chitin synthase (EC 2.4.1.16); dolichyl-phosphate beta-D-mannosyltransferase (EC 2.4.1.83); dolichyl-phosphate beta-glucosyltransferase (EC 2.4.1.117); N-acetylglucosaminyltransferase (EC 2.4.1.-); N-acetylgalactosaminyltransferase (EC 2.4.1.-); hyaluronan synthase (EC 2.4.1.212); chitin oligosaccharide synthase (EC 2.4.1.-); beta-1,3-glucan synthase (EC 2.4.1.34…
GT30	1	1	1	1	1	1	1	1	1	1	1	1	1	1	1	1	1	1	1	1	1	CMP-beta-KDO: alpha-3-deoxy-D-manno-octulosonic-acid (KDO) transferase (EC 2.4.99.-).
GT35	2	2	0	2	1	1	1	0	1	2	2	2	3	1	2	2	1	1	2	3	1	glycogen or starch phosphorylase (EC 2.4.1.1).
GT39	0	0	0	0	0	0	0	0	1	0	0	0	0	0	0	0	0	0	0	0	0	Dol-P-Man: protein alpha-mannosyltransferase (EC 2.4.1.109)
GT3	1	1	0	0	0	0	0	0	0	0	0	0	0	0	0	0	0	0	0	0	0	glycogen synthase (EC 2.4.1.11).
GT41	2	2	0	0	0	0	0	0	0	1	0	1	0	0	0	1	0	1	0	0	0	UDP-GlcNAc: peptide beta-N-acetylglucosaminyltransferase (EC 2.4.1.255); UDP-Glc: peptide N-beta-glucosyltransferase (EC 2.4.1.-)
GT4	9	7	8	7	10	23	21	17	10	19	19	18	19	15	18	18	13	22	18	38	22	sucrose synthase (EC 2.4.1.13); sucrose-phosphate synthase (EC 2.4.1.14); alpha-glucosyltransferase (EC 2.4.1.52); lipopolysaccharide N-acetylglucosaminyltransferase (EC 2.4.1.56); phosphatidylinositol alpha-mannosyltransferase (EC 2.4.1.57); GDP-Man: Man1GlcNAc2-PP-dolichol alpha-1,3-mannosyltransferase (EC 2.4.1.132); GDP-Man: Man3GlcNAc2-PP-dolichol/Man4GlcNAc2-PP-dolichol alpha-1,2-mannosyltr…
GT51	3	3	2	3	2	5	3	3	3	2	2	2	2	2	3	2	2	2	1	3	3	murein polymerase (EC 2.4.1.129).
GT5	2	2	0	1	1	1	1	1	1	2	2	1	1	1	2	1	1	1	1	1	1	UDP-Glc: glycogen glucosyltransferase (EC 2.4.1.11); ADP-Glc: starch glucosyltransferase (EC 2.4.1.21); NDP-Glc: starch glucosyltransferase (EC 2.4.1.242); UDP-Glc: alpha-1,3-glucan synthase (EC 2.4.1.183) UDP-Glc: alpha-1,4-glucan synthase (EC 2.4.1.-)
GT60	0	0	0	0	0	0	0	0	1	0	0	0	0	0	0	0	0	0	0	0	0	UDP-GlcNAc: polypeptide alpha-N-acetylglucosaminyltransferase (EC 2.4.1.-); UDP-GlcNAc: hydroxyproline polypeptide alpha-N-acetylglucosaminyltransferase (EC 2.4.1.-)
GT62	0	0	0	0	0	0	0	0	0	0	0	0	0	0	0	0	0	0	0	1	0	alpha-1,2-mannosyltransferase (EC 2.4.1.-); alpha-1,6-mannosyltransferase (EC 2.4.1.-)
GT66	1	0	0	0	1	0	0	0	0	0	0	0	0	0	0	0	0	0	0	0	0	dolichyl-diphosphooligosaccharide芒鈧€漰rotein glycotransferase (EC 2.4.99.18); undecaprenyl-diphosphooligosaccharide芒鈧€漰rotein glycotransferase (EC 2.4.99.19)
GT70	0	0	0	0	0	0	0	0	0	0	0	0	0	0	0	0	0	0	0	1	0	UDP-GlcA: beta-glucuronosyltransferase (EC 2.4.1.17)
GT75	0	0	0	0	1	0	0	0	0	0	0	0	0	0	0	0	0	0	1	1	0	UDP-Glc: self-glucosylating beta-glucosyltransferase (EC 2.4.1.-); UDP-L-arabinopyranose mutase (EC 5.4.99.-)
GT76	0	0	0	0	0	1	0	0	0	0	0	0	0	0	0	0	0	0	0	1	0	Dol-P-Man: alpha-1,6-mannosyltransferase (EC 2.4.1.-)
GT81	0	0	0	0	0	1	0	2	0	0	0	1	0	0	0	0	0	0	1	2	0	NDP-Glc: glucosyl-3-phosphoglycerate synthase (EC 2.4.1.266); NDP-Man: mannosyl-3-phosphoglycerate synthase (EC 2.4.1.217);
GT82	0	0	0	0	0	0	0	0	0	0	0	0	0	0	0	0	0	0	0	0	0	UDP-GalNAc: beta-1,4-N-acetylgalactosaminyltransferase (EC 2.4.1.-)
GT83	1	0	3	2	3	4	5	5	4	7	6	6	11	10	6	6	6	6	6	6	15	undecaprenyl phosphate-alpha-L-Ara4N: 4-amino-4-deoxy-beta-L-arabinosyltransferase (EC 2.4.2.43); dodecaprenyl phosphate-beta-galacturonic acid: lipopolysaccharide core alpha-galacturonosyl transferase (EC 2.4.1.-)
GT84	0	0	0	0	0	2	0	0	1	1	1	0	1	1	0	1	1	1	1	1	2	cyclic beta-1,2-glucan synthase (EC 2.4.1.-);
GT87	0	0	0	0	1	0	0	0	0	1	0	1	1	2	0	1	1	0	0	0	0	polyprenol-P-Man: alpha-1,2-mannosyltransferase (EC 2.4.1.-)
GT89	0	0	0	0	1	0	0	0	0	0	0	0	0	1	0	0	0	0	0	0	0	beta-D-arabinofuranosyl-1-monophosphoryldecaprenol : arabinan beta-1,2-arabinofuranosyltransferase (EC 2.4.2.-)
GT8	0	0	0	0	0	0	0	0	0	0	0	0	0	0	0	0	0	1	1	0	0	lipopolysaccharide alpha-1,3-galactosyltransferase (EC 2.4.1.44); UDP-Glc: (glucosyl)lipopolysaccharide alpha-1,2-glucosyltransferase (EC 2.4.1.-); lipopolysaccharide glucosyltransferase 1 (EC 2.4.1.58); glycogenin glucosyltransferase (EC 2.4.1.186); inositol 1-alpha-galactosyltransferase (galactinol synthase) (EC 2.4.1.123); homogalacturonan alpha-1,4-galacturonosyltransferase (EC 2.4.1.43); UDP…
GT94	0	0	0	0	0	0	0	0	0	0	0	0	0	0	1	0	1	1	0	0	0	GDP-Man: GlcA-beta-1,2-Man-alpha-1,3-Glc-beta-1,4-Glc-alpha-1-PP-undecaprenol beta-1,4-mannosyltransferase (2.4.1.251)
GT9	3	3	4	4	4	3	5	2	3	2	1	4	4	3	4	2	1	2	4	4	4	lipopolysaccharide N-acetylglucosaminyltransferase (EC 2.4.1.56); heptosyltransferase (EC 2.4.-.-).
PL12	1	1	0	0	0	0	1	0	0	0	0	0	1	0	0	0	0	0	0	0	1	heparin-sulfate lyase (EC 4.2.2.8); heparin lyase / heparin lyase I (EC 4.2.2.7)
PL17	0	0	0	0	0	0	0	0	0	0	0	0	0	0	0	0	0	0	0	1	2	alginate lyase (EC 4.2.2.3); oligoalginate lyase (EC 4.2.2.26)
PL22	0	0	0	0	0	0	0	0	0	0	0	0	0	0	0	0	0	0	0	0	1	oligogalacturonate lyase / oligogalacturonide lyase (EC 4.2.2.6)
PL26	0	0	0	0	0	0	0	0	0	0	0	0	0	0	0	0	0	0	0	0	1	rhamnogalacturonan exolyase (EC 4.2.2.24).
PL34	0	0	0	0	0	0	1	0	0	0	0	0	0	0	0	0	0	0	0	0	0	alginate lyase (EC 4.2.2.-)
PL37	0	0	0	0	0	0	0	0	0	1	0	0	0	0	0	0	0	0	0	0	0	chondroitin-sulfate ABC endolyase (EC 4.2.2.20); heparin-sulfate lyase / heparin lyase III (EC 4.2.2.8); ulvan lyase (EC 4.2.2.-)
PL38	0	0	0	0	0	0	1	0	0	0	0	2	2	2	0	1	1	2	0	1	3	endo-beta-1,4-glucuronan lyase (EC 4.2.2.14)
PL39	0	0	0	0	0	0	1	0	0	0	0	0	0	0	0	0	0	0	0	0	0	alginate lyase (EC 4.2.2.-)
PL5	0	0	0	0	0	0	0	0	0	0	0	4	0	0	0	1	2	0	0	0	0	alginate lyase (EC 4.2.2.3); endo-beta-1,4-glucuronan lyase (EC 4.2.2.14)
PL6	0	1	0	0	0	0	0	0	0	0	0	0	0	0	0	0	0	0	0	0	0	alginate lyase (EC 4.2.2.3); chondroitinase B (EC 4.2.2.19); MG-specific alginate lyase (EC 4.2.2.-); poly(alpha-L-guluronate) lyase / G-specific alginate lyase (EC 4.2.2.11); ; oligoalginate lyase / exo-alginate lyase (EC 4.2.2.26)
PL9	1	0	0	0	0	0	0	0	0	0	0	0	0	0	0	0	0	0	0	0	0	pectate lyase (EC 4.2.2.2); exopolygalacturonate lyase (EC 4.2.2.9); thiopeptidoglycan lyase (EC 4.2.2.-); rhamnogalacturonan endolyase (EC 4.2.2.23)
Taxonomy abbreviation
Ape	Acanthopleuribacter pedis KCTC 12899T
Gfe	Geothrix fermentans DSM 14018T
Hfo	Holophaga foetida DSM 6591T
Cth	Chloracidobacterium thermophilum BT
Lpr	Luteitalea pratensis DSM 100886T
Pme	Pyrinomonas methylaliphatogenes K22T
Taq	Thermoanaerobaculum aquaticum MP-01T
Aca	Acidobacterium capsulatum ATCC 51196T
Apo	‘Acidisarcina polymorpha’ SBC82
Aro	Acidipila rosea DSM 103428T
Bel	Bryocella elongata DSM 22489T
Emo	Edaphobacter modestus DSM 18101T
Gpe	Granulicella pectinivorans DSM 21001T
Osa	Occallatibacter savannae AB23T
Sbo	Silvibacterium bohemicum S15T
Tga	Terracidiphilus gabretensis S55T
Tro	Terriglobus roseus DSM 18391T
Bag	Bryobacter aggregatus MPL3T
Pfe	Paludibaculum fermentans P105T
Can_Sus	Candidatus Solibacter usitatus Ellin6076
