# Supplementary material for: Comparative Genomics Reveal the Animal-Associated Features of the Acanthopleuribacteraceae Bacteria, and Description of Sulfidibacter corallicola gen. nov., sp., nov
Source: Front Microbiol. 2022 Jan 31;13:778535. doi: 10.3389/fmicb.2022.778535 (PMC8841776; doi:10.3389/fmicb.2022.778535)
Supplement: Supplementary file 5 [file Table_4.xlsx]

## Sheet: Sheet1
Table S4. Peptidase of acidobacteria
Peptidase family	Holophagae				uncertain	Vicinamibacteria	Blastocatellia	Thermoanaerobaculia	“Acidobacteriia"
	Acanthopleuribacteraceae		Holophagaceae		uncertain	Vicinamibacteraceae	Pyrinomonadaceae	Thermoanaerobaculaceae	Acidobacteriaceae										Bryobacteraceae
	M133	Ape	Gfe	Hfo	Cth	Lpr	Pme	Tag	Aca	Apo	Aro	Bel	Emo	Gpe	Osa	Sbo	Tga	Tro	Bag	Pfe	Can_Sus	#Function
A08	1	#N/A	1	1	1	1	1	1	1	1	1	1	1	1	1	1	1	1	1	1	1	signal peptidase II (Escherichia coli)
A11A	#N/A	#N/A	#N/A	#N/A	#N/A	1	#N/A	#N/A	#N/A	#N/A	#N/A	#N/A	#N/A	#N/A	#N/A	#N/A	#N/A	#N/A	#N/A	#N/A	#N/A	#N/A
A22B	#N/A	#N/A	#N/A	#N/A	#N/A	#N/A	#N/A	#N/A	1	#N/A	#N/A	#N/A	#N/A	#N/A	#N/A	#N/A	#N/A	#N/A	#N/A	#N/A	#N/A	impas 1 peptidase (Homo sapiens)
A24A	1	#N/A	#N/A	#N/A	1	2	1	1	3	2	1	3	2	3	1	2	1	2	2	3	5	type 4 prepilin peptidase 1 (Pseudomonas aeruginosa)
A24B	#N/A	#N/A	#N/A	#N/A	#N/A	#N/A	#N/A	#N/A	#N/A	#N/A	#N/A	#N/A	#N/A	#N/A	#N/A	#N/A	#N/A	#N/A	#N/A	#N/A	1	FlaK peptidase (Methanococcus maripaludis)
A24X	#N/A	#N/A	#N/A	#N/A	#N/A	#N/A	#N/A	#N/A	#N/A	#N/A	#N/A	#N/A	1	#N/A	#N/A	#N/A	#N/A	#N/A	#N/A	#N/A	#N/A	#N/A
A28B	#N/A	#N/A	#N/A	#N/A	#N/A	#N/A	#N/A	#N/A	#N/A	1	#N/A	#N/A	#N/A	#N/A	#N/A	#N/A	#N/A	#N/A	#N/A	#N/A	#N/A	skin SASPase (Mus musculus)
A31	#N/A	#N/A	#N/A	#N/A	#N/A	#N/A	1	#N/A	#N/A	#N/A	#N/A	1	1	1	2	1	#N/A	#N/A	#N/A	1	1	HybD peptidase (Escherichia coli)
C01B	#N/A	#N/A	#N/A	1	#N/A	1	#N/A	#N/A	#N/A	#N/A	#N/A	#N/A	1	#N/A	#N/A	#N/A	#N/A	#N/A	#N/A	#N/A	#N/A	bleomycin hydrolase (Saccharomyces cerevisiae)
C02A	#N/A	#N/A	#N/A	#N/A	#N/A	1	#N/A	#N/A	#N/A	#N/A	#N/A	#N/A	#N/A	#N/A	#N/A	#N/A	#N/A	#N/A	#N/A	#N/A	#N/A	calpain-2 (Homo sapiens)
C10	1	#N/A	#N/A	#N/A	#N/A	#N/A	#N/A	#N/A	#N/A	#N/A	#N/A	#N/A	#N/A	#N/A	#N/A	#N/A	#N/A	#N/A	#N/A	#N/A	#N/A	streptopain (Streptococcus pyogenes)
C11X	1	#N/A	#N/A	#N/A	#N/A	#N/A	#N/A	#N/A	#N/A	#N/A	#N/A	#N/A	#N/A	1	#N/A	#N/A	#N/A	#N/A	#N/A	#N/A	#N/A	#N/A
C14B	#N/A	#N/A	1	4	#N/A	1	#N/A	#N/A	#N/A	#N/A	#N/A	#N/A	#N/A	#N/A	#N/A	#N/A	1	#N/A	#N/A	#N/A	3	metacaspase Yca1 (Saccharomyces cerevisiae)
C15	#N/A	#N/A	#N/A	#N/A	1	#N/A	#N/A	#N/A	#N/A	#N/A	#N/A	#N/A	#N/A	#N/A	#N/A	#N/A	#N/A	#N/A	#N/A	#N/A	#N/A	pyroglutamyl-peptidase I (Bacillus amyloliquefaciens)
C19	#N/A	1	#N/A	#N/A	#N/A	#N/A	#N/A	#N/A	#N/A	#N/A	#N/A	#N/A	#N/A	#N/A	#N/A	#N/A	#N/A	#N/A	#N/A	#N/A	#N/A	ubiquitin-specific peptidase 14 (Homo sapiens)
C26	7	7	7	7	8	6	6	8	7	8	7	7	6	7	7	7	7	8	7	7	10	gamma-glutamyl hydrolase (Rattus norvegicus)
C39	1	5	#N/A	#N/A	#N/A	#N/A	#N/A	1	#N/A	#N/A	#N/A	#N/A	1	1	#N/A	#N/A	1	#N/A	1	#N/A	#N/A	bacteriocin-processing peptidase (Pediococcus acidilactici)
C40	#N/A	#N/A	2	2	#N/A	1	1	#N/A	#N/A	#N/A	#N/A	#N/A	#N/A	#N/A	1	#N/A	1	#N/A	#N/A	2	1	dipeptidyl-peptidase VI (Lysinibacillus sphaericus)
C44	8	7	5	5	3	5	9	3	5	4	4	3	3	3	9	4	4	4	5	4	7	amidophosphoribosyltransferase precursor (Homo sapiens)
C46	#N/A	#N/A	1	#N/A	#N/A	#N/A	#N/A	#N/A	#N/A	#N/A	#N/A	#N/A	1	#N/A	#N/A	#N/A	#N/A	#N/A	#N/A	#N/A	#N/A	hedgehog protein (Drosophila melanogaster)
C56	6	5	2	4	2	1	1	1	4	11	3	3	6	2	5	3	3	1	3	8	6	PfpI peptidase (Pyrococcus furiosus)
C59	1	#N/A	#N/A	#N/A	#N/A	#N/A	#N/A	#N/A	#N/A	1	#N/A	#N/A	#N/A	#N/A	#N/A	#N/A	#N/A	#N/A	#N/A	#N/A	#N/A	penicillin V acylase precursor (Lysinibacillus sphaericus)
C60A	#N/A	#N/A	#N/A	#N/A	#N/A	#N/A	#N/A	#N/A	#N/A	#N/A	#N/A	#N/A	#N/A	1	#N/A	1	#N/A	1	1	#N/A	2	sortase A (Staphylococcus aureus)
C69	#N/A	#N/A	1	#N/A	#N/A	#N/A	#N/A	1	#N/A	#N/A	#N/A	#N/A	#N/A	#N/A	#N/A	#N/A	#N/A	#N/A	#N/A	#N/A	#N/A	dipeptidase A (Lactobacillus helveticus)
C82A	1	1	1	1	#N/A	1	#N/A	#N/A	#N/A	#N/A	#N/A	1	#N/A	3	1	#N/A	#N/A	#N/A	#N/A	3	2	L,D-transpeptidase (Enterococcus faecium)
C82B	#N/A	#N/A	#N/A	#N/A	#N/A	#N/A	#N/A	#N/A	#N/A	#N/A	#N/A	#N/A	#N/A	#N/A	#N/A	#N/A	#N/A	#N/A	#N/A	#N/A	1	ykuD transpeptidase (Bacillus subtilis)
C95	#N/A	#N/A	#N/A	#N/A	#N/A	#N/A	#N/A	#N/A	1	#N/A	#N/A	1	#N/A	#N/A	1	1	1	#N/A	#N/A	1	1	lysosomal 66.3 kDa protein (Mus musculus)
M01	4	4	1	1	1	2	2	#N/A	1	#N/A	1	3	2	4	3	5	5	3	5	3	1	aminopeptidase N (Homo sapiens)
M02	1	1	1	#N/A	#N/A	1	#N/A	1	#N/A	#N/A	#N/A	#N/A	1	#N/A	1	#N/A	#N/A	1	1	1	1	angiotensin-converting enzyme peptidase unit 1 (Homo sapiens)
M03A	1	2	1	1	#N/A	1	#N/A	#N/A	1	2	2	2	1	#N/A	2	2	1	1	1	1	2	thimet oligopeptidase (Rattus norvegicus)
M03B	1	#N/A	#N/A	1	#N/A	1	#N/A	1	#N/A	#N/A	#N/A	#N/A	#N/A	#N/A	#N/A	#N/A	#N/A	#N/A	#N/A	#N/A	#N/A	oligopeptidase F (Lactococcus lactis)
M04	11	8	3	#N/A	#N/A	2	#N/A	4	#N/A	#N/A	#N/A	#N/A	#N/A	#N/A	#N/A	#N/A	#N/A	#N/A	#N/A	#N/A	#N/A	thermolysin (Bacillus thermoproteolyticus)
M06	2	1	#N/A	1	#N/A	#N/A	#N/A	#N/A	#N/A	#N/A	#N/A	#N/A	#N/A	#N/A	#N/A	#N/A	#N/A	#N/A	#N/A	#N/A	#N/A	immune inhibitor A peptidase (Bacillus thuringiensis)
M08	#N/A	#N/A	#N/A	#N/A	#N/A	#N/A	#N/A	#N/A	#N/A	#N/A	#N/A	#N/A	1	#N/A	#N/A	#N/A	#N/A	#N/A	#N/A	#N/A	#N/A	leishmanolysin (Leishmania major)
M09B	2	1	#N/A	#N/A	#N/A	#N/A	#N/A	#N/A	#N/A	#N/A	#N/A	#N/A	#N/A	#N/A	#N/A	#N/A	#N/A	#N/A	#N/A	#N/A	#N/A	bacterial collagenase H (Clostridium histolyticum)
M10A	#N/A	#N/A	#N/A	#N/A	#N/A	2	1	#N/A	#N/A	#N/A	#N/A	#N/A	#N/A	1	#N/A	#N/A	#N/A	#N/A	4	1	1	matrix metallopeptidase-1 (Homo sapiens)
M10B	1	1	#N/A	#N/A	#N/A	#N/A	#N/A	#N/A	#N/A	#N/A	#N/A	#N/A	#N/A	#N/A	#N/A	#N/A	#N/A	#N/A	1	#N/A	#N/A	serralysin (Serratia marcescens)
M12A	1	1	#N/A	#N/A	#N/A	1	#N/A	#N/A	#N/A	#N/A	#N/A	#N/A	#N/A	#N/A	#N/A	#N/A	#N/A	#N/A	#N/A	#N/A	#N/A	astacin (Astacus astacus)
M12B	3	6	#N/A	#N/A	#N/A	5	#N/A	#N/A	#N/A	#N/A	#N/A	#N/A	#N/A	#N/A	#N/A	#N/A	#N/A	#N/A	1	1	1	adamalysin (Crotalus adamanteus)
M13	1	1	3	#N/A	#N/A	2	#N/A	#N/A	3	2	2	4	3	3	4	2	2	3	1	1	5	neprilysin (Homo sapiens)
M14A	2	1	#N/A	#N/A	#N/A	#N/A	1	#N/A	#N/A	#N/A	#N/A	#N/A	1	#N/A	#N/A	1	#N/A	1	1	1	1	carboxypeptidase A1 (Homo sapiens)
M14B	4	3	1	#N/A	2	#N/A	#N/A	1	#N/A	#N/A	#N/A	#N/A	#N/A	#N/A	#N/A	1	#N/A	#N/A	#N/A	#N/A	1	carboxypeptidase E (Bos taurus)
M14X	#N/A	1	#N/A	#N/A	1	3	#N/A	#N/A	#N/A	#N/A	#N/A	3	#N/A	#N/A	#N/A	#N/A	1	#N/A	1	2	3	#N/A
M15A	1	#N/A	#N/A	#N/A	#N/A	1	#N/A	#N/A	#N/A	1	1	1	1	2	#N/A	1	#N/A	2	#N/A	#N/A	#N/A	zinc D-Ala-D-Ala carboxypeptidase (Streptomyces albus)
M15C	#N/A	#N/A	#N/A	1	#N/A	#N/A	#N/A	#N/A	#N/A	#N/A	#N/A	#N/A	#N/A	1	#N/A	#N/A	#N/A	#N/A	#N/A	#N/A	#N/A	Ply118 L-Ala-D-Glu peptidase (bacteriophage A118)
M15D	#N/A	#N/A	#N/A	#N/A	1	#N/A	#N/A	#N/A	#N/A	#N/A	#N/A	#N/A	#N/A	#N/A	#N/A	1	1	#N/A	#N/A	1	1	vanX D-Ala-D-Ala dipeptidase (Enterococcus faecium)
M16A	1	#N/A	#N/A	1	#N/A	2	2	#N/A	1	#N/A	#N/A	1	1	#N/A	#N/A	#N/A	1	1	#N/A	2	2	pitrilysin (Escherichia coli)
M16B	4	3	2	2	3	6	4	1	1	2	1	#N/A	#N/A	1	2	1	2	1	5	7	8	mitochondrial processing peptidase beta-subunit (Saccharomyces cerevisiae)
M16C	1	2	#N/A	#N/A	#N/A	1	1	1	#N/A	1	2	2	1	1	1	1	2	#N/A	#N/A	#N/A	#N/A	eupitrilysin (Homo sapiens)
M17	2	2	1	1	2	1	2	#N/A	1	1	1	1	1	1	1	2	1	1	1	1	1	leucyl aminopeptidase 3 (Bos taurus)
M19	#N/A	#N/A	#N/A	1	1	4	2	#N/A	#N/A	1	1	2	3	2	1	1	1	3	4	2	3	membrane dipeptidase (Homo sapiens)
M20A	#N/A	1	2	3	1	5	4	#N/A	2	3	5	5	3	4	3	2	2	2	2	2	4	glutamate carboxypeptidase (Pseudomonas sp.)
M20B	1	1	#N/A	#N/A	#N/A	1	#N/A	1	#N/A	#N/A	#N/A	1	#N/A	#N/A	#N/A	#N/A	1	1	2	#N/A	1	peptidase T (Escherichia coli)
M20C	#N/A	#N/A	1	1	#N/A	#N/A	#N/A	1	#N/A	#N/A	#N/A	#N/A	#N/A	#N/A	#N/A	#N/A	#N/A	#N/A	#N/A	1	#N/A	Xaa-His dipeptidase (Escherichia coli)
M20D	3	1	1	#N/A	2	3	1	#N/A	#N/A	#N/A	#N/A	2	#N/A	1	2	#N/A	1	1	4	1	2	carboxypeptidase Ss1 (Sulfolobus solfataricus)
M20F	#N/A	#N/A	1	#N/A	#N/A	2	1	#N/A	1	2	1	1	1	1	1	2	2	1	2	5	4	carnosine dipeptidase II (Mus musculus)
M20X	1	1	#N/A	#N/A	#N/A	3	1	#N/A	1	4	#N/A	5	4	4	1	3	3	3	1	1	5	#N/A
M23B	5	3	3	2	#N/A	6	1	3	#N/A	4	1	#N/A	2	2	3	2	3	3	2	3	3	lysostaphin (Staphylococcus simulans)
M24A	2	2	1	1	1	2	1	1	1	2	1	1	1	1	1	2	1	1	1	2	2	methionyl aminopeptidase 1 (Escherichia coli)
M24B	2	1	1	1	2	4	2	2	2	2	2	2	3	3	4	3	4	4	3	1	4	aminopeptidase P (Escherichia coli)
M28A	#N/A	1	1	#N/A	1	#N/A	#N/A	#N/A	#N/A	1	#N/A	1	1	#N/A	#N/A	#N/A	2	1	#N/A	#N/A	1	aminopeptidase S (Streptomyces griseus)
M28B	#N/A	#N/A	#N/A	#N/A	1	1	1	1	1	2	1	1	1	1	1	1	1	1	2	1	1	glutamate carboxypeptidase II (Homo sapiens)
M28D	1	1	1	#N/A	#N/A	1	1	2	#N/A	4	1	3	2	2	3	2	3	4	2	4	6	aminopeptidase ES-62 (Acanthocheilonema viteae)
M28E	4	1	#N/A	#N/A	1	4	2	#N/A	1	1	1	#N/A	#N/A	1	1	1	#N/A	#N/A	2	2	2	aminopeptidase Ap1 (Vibrio proteolyticus)
M28F	3	3	2	#N/A	2	5	2	1	#N/A	1	3	4	3	4	3	1	1	3	5	5	8	YwaD peptidase (Bacillus subtilis)
M28X	1	2	#N/A	#N/A	#N/A	#N/A	#N/A	#N/A	#N/A	#N/A	1	#N/A	1	#N/A	1	#N/A	#N/A	#N/A	#N/A	1	1	#N/A
M29	#N/A	#N/A	1	#N/A	#N/A	#N/A	#N/A	1	1	1	2	2	1	2	2	2	2	2	1	1	1	aminopeptidase T (Thermus aquaticus)
M35	#N/A	#N/A	#N/A	#N/A	#N/A	#N/A	#N/A	1	#N/A	#N/A	#N/A	#N/A	#N/A	#N/A	#N/A	#N/A	#N/A	#N/A	#N/A	#N/A	#N/A	deuterolysin (Aspergillus flavus)
M36	2	1	#N/A	#N/A	#N/A	1	#N/A	#N/A	#N/A	#N/A	#N/A	#N/A	#N/A	#N/A	#N/A	#N/A	#N/A	#N/A	1	#N/A	1	fungalysin (Aspergillus fumigatus)
M38	6	9	3	2	7	14	7	4	3	10	5	7	6	9	7	9	9	6	9	7	16	isoaspartyl dipeptidase (Escherichia coli)
M41	1	1	1	2	2	1	2	1	1	1	1	1	1	2	1	1	1	1	1	2	1	FtsH peptidase (Escherichia coli)
M42	1	#N/A	#N/A	#N/A	#N/A	#N/A	#N/A	#N/A	#N/A	#N/A	1	#N/A	#N/A	#N/A	#N/A	#N/A	#N/A	1	#N/A	#N/A	1	glutamyl aminopeptidase (Lactococcus lactis)
M43B	3	2	#N/A	#N/A	#N/A	#N/A	#N/A	#N/A	#N/A	#N/A	#N/A	#N/A	#N/A	#N/A	#N/A	#N/A	#N/A	#N/A	#N/A	1	#N/A	pappalysin-1 (Homo sapiens)
M48A	2	1	1	2	1	1	1	#N/A	#N/A	3	2	1	1	2	1	1	1	#N/A	1	1	1	Ste24 peptidase (Saccharomyces cerevisiae)
M48B	5	1	1	1	1	3	2	2	#N/A	#N/A	#N/A	#N/A	1	3	3	1	#N/A	1	1	2	2	HtpX peptidase (Escherichia coli)
M48C	1	2	#N/A	#N/A	2	3	2	#N/A	1	2	2	2	2	1	1	1	1	1	1	1	4	Oma1 peptidase (Saccharomyces cerevisiae)
M49	1	1	#N/A	#N/A	#N/A	1	#N/A	#N/A	#N/A	#N/A	#N/A	#N/A	#N/A	#N/A	#N/A	#N/A	#N/A	#N/A	#N/A	#N/A	1	dipeptidyl-peptidase III (Rattus norvegicus)
M50A	#N/A	#N/A	#N/A	#N/A	#N/A	#N/A	#N/A	#N/A	#N/A	#N/A	#N/A	#N/A	#N/A	#N/A	1	#N/A	#N/A	#N/A	#N/A	#N/A	#N/A	site 2 peptidase (Homo sapiens)
M50B	2	1	2	2	2	2	5	3	2	2	3	2	3	3	2	2	2	2	2	5	3	sporulation factor SpoIVFB (Bacillus subtilis)
M56	3	2	3	#N/A	#N/A	3	#N/A	#N/A	#N/A	#N/A	#N/A	1	#N/A	1	1	#N/A	1	1	#N/A	5	6	BlaR1 peptidase (Staphylococcus aureus)
M61	#N/A	1	2	1	3	4	1	1	3	3	2	3	1	2	1	2	1	1	1	4	2	glycyl aminopeptidase (Sphingomonas capsulata)
M64	#N/A	#N/A	1	#N/A	#N/A	#N/A	#N/A	#N/A	#N/A	#N/A	#N/A	#N/A	#N/A	#N/A	#N/A	#N/A	#N/A	#N/A	#N/A	#N/A	1	IgA peptidase (Clostridium ramosum)
M67A	#N/A	#N/A	#N/A	#N/A	1	#N/A	#N/A	#N/A	1	1	1	1	1	1	1	1	1	1	#N/A	1	1	PSMD14 peptidase (Saccharomyces cerevisiae)
M67B	#N/A	#N/A	#N/A	#N/A	#N/A	1	1	#N/A	#N/A	#N/A	#N/A	#N/A	#N/A	#N/A	#N/A	#N/A	#N/A	#N/A	#N/A	#N/A	#N/A	JAMM-like protein (Archaeoglobus fulgidus)
M75	1	1	#N/A	#N/A	#N/A	#N/A	#N/A	#N/A	#N/A	#N/A	#N/A	#N/A	#N/A	#N/A	#N/A	#N/A	#N/A	#N/A	#N/A	#N/A	#N/A	imelysin (Pseudomonas aeruginosa)
M78	#N/A	#N/A	1	1	#N/A	#N/A	#N/A	#N/A	1	#N/A	#N/A	1	#N/A	#N/A	1	#N/A	1	#N/A	#N/A	2	#N/A	ImmA peptidase (Bacillus subtilis)
M79	#N/A	1	3	#N/A	#N/A	2	#N/A	1	3	5	2	1	1	2	2	2	1	1	1	3	2	#N/A
M81	1	#N/A	#N/A	#N/A	#N/A	#N/A	#N/A	#N/A	#N/A	#N/A	1	#N/A	#N/A	#N/A	#N/A	#N/A	#N/A	1	1	1	#N/A	microcystinase MlrC (Sphingomonas sp. ACM-3962)
M82	#N/A	#N/A	#N/A	#N/A	1	#N/A	#N/A	#N/A	#N/A	#N/A	#N/A	#N/A	#N/A	#N/A	#N/A	#N/A	#N/A	1	#N/A	#N/A	#N/A	PrsW peptidase (Bacillus subtilis)
M84	#N/A	1	#N/A	#N/A	#N/A	#N/A	#N/A	#N/A	#N/A	#N/A	#N/A	#N/A	#N/A	#N/A	#N/A	#N/A	#N/A	#N/A	#N/A	#N/A	#N/A	MpriBi peptidase (Bacillus intermedius)
M90	1	1	#N/A	#N/A	#N/A	#N/A	#N/A	#N/A	#N/A	#N/A	#N/A	#N/A	#N/A	#N/A	#N/A	#N/A	#N/A	#N/A	#N/A	#N/A	#N/A	MtfA peptidase (Escherichia coli)
M96	#N/A	#N/A	#N/A	#N/A	#N/A	#N/A	#N/A	#N/A	#N/A	#N/A	#N/A	1	#N/A	#N/A	1	#N/A	#N/A	#N/A	#N/A	#N/A	#N/A	#N/A
M97	1	1	1	#N/A	#N/A	1	#N/A	#N/A	#N/A	#N/A	1	#N/A	#N/A	#N/A	#N/A	#N/A	#N/A	#N/A	1	1	2	EcxAB peptidase (Escherichia coli)
N06	2	3	#N/A	2	1	1	1	#N/A	1	1	1	1	2	2	1	3	1	1	1	2	1	YscU protein (Yersinia pseudotuberculosis)
N10	#N/A	#N/A	#N/A	1	#N/A	#N/A	1	#N/A	#N/A	#N/A	#N/A	#N/A	#N/A	#N/A	#N/A	#N/A	#N/A	#N/A	#N/A	#N/A	#N/A	intein-containing replicative DNA helicase precursor (Synechocystis sp. PCC 6803)
P01	#N/A	#N/A	#N/A	#N/A	1	#N/A	1	#N/A	#N/A	#N/A	#N/A	#N/A	1	#N/A	1	1	#N/A	#N/A	1	1	1	DmpA aminopeptidase (Ochrobactrum anthropi)
S01A	#N/A	#N/A	#N/A	#N/A	#N/A	#N/A	#N/A	#N/A	#N/A	#N/A	#N/A	#N/A	#N/A	#N/A	#N/A	#N/A	#N/A	#N/A	1	#N/A	#N/A	chymotrypsin A (Bos taurus)
S01B	1	2	1	2	2	2	#N/A	#N/A	#N/A	#N/A	#N/A	1	2	#N/A	#N/A	#N/A	1	#N/A	1	5	4	glutamyl endopeptidase I (Staphylococcus aureus)
S01C	1	#N/A	2	2	3	2	3	2	#N/A	2	1	1	#N/A	1	2	1	1	1	2	#N/A	2	DegP peptidase (Escherichia coli)
S01D	3	1	#N/A	#N/A	1	#N/A	#N/A	#N/A	#N/A	#N/A	#N/A	#N/A	#N/A	#N/A	#N/A	#N/A	#N/A	#N/A	#N/A	1	1	lysyl endopeptidase (Achromobacter lyticus)
S01E	#N/A	#N/A	1	2	#N/A	2	1	#N/A	2	1	1	1	1	2	1	2	2	2	1	2	1	streptogrisin A (Streptomyces griseus)
S01X	2	2	#N/A	#N/A	#N/A	1	#N/A	#N/A	#N/A	#N/A	#N/A	#N/A	#N/A	#N/A	#N/A	#N/A	#N/A	#N/A	#N/A	#N/A	#N/A	#N/A
S08A	11	12	#N/A	#N/A	5	8	5	3	#N/A	#N/A	#N/A	#N/A	1	2	1	2	1	1	4	7	4	subtilisin Carlsberg (Bacillus licheniformis)
S08B	#N/A	#N/A	#N/A	#N/A	1	#N/A	2	#N/A	#N/A	#N/A	#N/A	#N/A	1	1	#N/A	#N/A	#N/A	#N/A	#N/A	#N/A	#N/A	kexin (Saccharomyces cerevisiae)
S09A	2	3	7	#N/A	3	4	4	3	6	5	5	3	4	2	5	10	4	2	4	2	2	prolyl oligopeptidase (Sus scrofa)
S09B	3	5	1	#N/A	1	3	4	#N/A	1	#N/A	1	3	2	2	2	2	5	2	7	9	9	dipeptidyl-peptidase IV (Homo sapiens)
S09C	2	2	2	#N/A	4	4	2	3	3	4	4	5	2	5	5	6	5	2	5	3	6	acylaminoacyl-peptidase (Homo sapiens)
S09D	#N/A	#N/A	1	#N/A	1	2	1	#N/A	#N/A	#N/A	#N/A	#N/A	#N/A	2	1	#N/A	1	#N/A	1	3	2	glutamyl endopeptidase C (Arabidopsis thaliana)
S09X	2	1	1	#N/A	4	7	1	#N/A	7	8	5	4	5	5	3	5	3	4	2	13	11	#N/A
S10	#N/A	#N/A	#N/A	#N/A	#N/A	#N/A	#N/A	#N/A	3	4	2	3	1	2	3	3	3	#N/A	1	2	3	carboxypeptidase Y (Saccharomyces cerevisiae)
S11	#N/A	#N/A	2	1	1	2	#N/A	#N/A	2	2	2	1	1	#N/A	#N/A	2	1	1	1	1	#N/A	D-Ala-D-Ala carboxypeptidase A (Geobacillus stearothermophilus)
S12	8	9	#N/A	1	1	10	2	1	2	9	3	2	6	3	7	3	11	3	10	11	16	D-Ala-D-Ala carboxypeptidase B (Streptomyces lividans)
S13	#N/A	1	1	#N/A	1	1	1	#N/A	1	1	1	1	1	1	1	1	1	1	1	1	1	D-Ala-D-Ala peptidase C (Escherichia coli)
S14	2	1	1	1	1	1	1	1	1	1	1	1	1	1	1	1	1	1	1	1	1	peptidase Clp (Escherichia coli)
S15	#N/A	#N/A	1	4	#N/A	4	1	#N/A	2	4	1	4	1	5	2	5	6	2	3	5	4	Xaa-Pro dipeptidyl-peptidase (Lactococcus lactis)
S16	5	5	3	3	4	4	5	5	3	4	3	3	3	3	3	3	3	3	2	3	3	Lon-A peptidase (Escherichia coli)
S24	1	1	1	#N/A	#N/A	1	1	#N/A	#N/A	1	1	1	1	5	2	#N/A	1	1	1	2	1	repressor LexA (Escherichia coli)
S26A	2	3	1	1	2	2	2	1	3	4	4	3	4	3	4	4	2	3	3	4	5	signal peptidase I (Escherichia coli)
S26C	#N/A	#N/A	#N/A	#N/A	#N/A	#N/A	#N/A	#N/A	#N/A	1	#N/A	#N/A	#N/A	#N/A	#N/A	#N/A	#N/A	#N/A	#N/A	#N/A	#N/A	TraF peptidase (Escherichia coli)
S33	8	7	3	#N/A	6	6	4	#N/A	2	33	3	9	7	19	2	18	14	5	2	17	8	prolyl aminopeptidase (Neisseria gonorrhoeae)
S41A	2	4	2	1	4	3	3	1	1	1	3	1	1	1	1	3	2	1	2	2	5	C-terminal processing peptidase-1 (Escherichia coli)
S41B	3	2	2	#N/A	1	2	#N/A	2	1	#N/A	#N/A	#N/A	#N/A	1	2	1	2	#N/A	#N/A	4	2	tricorn core peptidase (Thermoplasma acidophilum)
S41X	#N/A	#N/A	#N/A	#N/A	#N/A	#N/A	#N/A	#N/A	1	#N/A	#N/A	#N/A	#N/A	#N/A	1	#N/A	#N/A	#N/A	#N/A	#N/A	#N/A	#N/A
S45	1	1	1	#N/A	1	2	1	1	1	1	1	1	1	1	1	2	1	2	1	2	4	penicillin G acylase precursor (Escherichia coli)
S46	#N/A	#N/A	3	1	1	1	1	1	#N/A	#N/A	#N/A	#N/A	#N/A	#N/A	#N/A	#N/A	#N/A	#N/A	1	2	2	dipeptidyl-peptidase 7 (Porphyromonas gingivalis)
S48	1	#N/A	#N/A	#N/A	#N/A	#N/A	#N/A	#N/A	#N/A	#N/A	#N/A	#N/A	#N/A	#N/A	#N/A	#N/A	#N/A	#N/A	#N/A	#N/A	#N/A	HetR putative peptidase (Anabaena variabilis)
S49A	2	2	1	1	1	#N/A	1	1	#N/A	#N/A	#N/A	#N/A	#N/A	#N/A	#N/A	#N/A	#N/A	#N/A	1	1	1	signal peptide peptidase A (Escherichia coli)
S49B	1	1	#N/A	#N/A	#N/A	1	#N/A	1	#N/A	1	2	3	3	2	1	#N/A	1	#N/A	#N/A	2	1	protein C (bacteriophage lambda)
S49C	#N/A	#N/A	1	#N/A	#N/A	1	#N/A	#N/A	1	1	#N/A	#N/A	#N/A	1	#N/A	1	#N/A	#N/A	#N/A	1	#N/A	archaean signal peptide peptidase 1 (Pyrococcus horikoshii)
S49X	#N/A	#N/A	#N/A	#N/A	#N/A	#N/A	#N/A	#N/A	#N/A	#N/A	#N/A	#N/A	#N/A	#N/A	#N/A	#N/A	#N/A	#N/A	#N/A	1	#N/A	#N/A
S51	#N/A	#N/A	#N/A	#N/A	#N/A	#N/A	#N/A	#N/A	#N/A	#N/A	#N/A	#N/A	#N/A	#N/A	1	#N/A	1	#N/A	#N/A	#N/A	2	dipeptidase E (Escherichia coli)
S53	#N/A	#N/A	#N/A	#N/A	#N/A	#N/A	#N/A	#N/A	7	12	3	2	2	12	5	6	10	2	1	#N/A	3	sedolisin (Pseudomonas sp. 101)
S54	5	4	#N/A	#N/A	3	3	2	1	1	1	1	2	2	1	3	1	2	1	3	5	3	rhomboid-1 (Drosophila melanogaster)
S55	#N/A	#N/A	#N/A	#N/A	#N/A	1	1	1	1	1	1	#N/A	1	1	1	1	1	1	2	1	2	SpoIVB peptidase (Bacillus subtilis)
S66	1	1	#N/A	#N/A	1	2	#N/A	1	1	#N/A	1	#N/A	#N/A	1	#N/A	1	1	#N/A	1	2	#N/A	murein tetrapeptidase LD-carboxypeptidase (Pseudomonas aeruginosa)
S78	#N/A	#N/A	#N/A	#N/A	#N/A	2	#N/A	#N/A	#N/A	#N/A	#N/A	#N/A	#N/A	#N/A	#N/A	1	#N/A	#N/A	#N/A	#N/A	#N/A	prohead peptidase (Enterobacteria phage HK97)
S82	#N/A	#N/A	#N/A	#N/A	#N/A	1	#N/A	#N/A	#N/A	#N/A	#N/A	#N/A	#N/A	#N/A	#N/A	#N/A	#N/A	#N/A	1	1	1	autocrine proliferation repressor protein A (Dictyostelium discoideum)
T01A	#N/A	#N/A	#N/A	#N/A	1	#N/A	#N/A	#N/A	1	1	1	#N/A	1	1	1	1	1	1	1	1	#N/A	archaean proteasome, beta component (Thermoplasma acidophilum)
T01B	1	1	#N/A	#N/A	#N/A	#N/A	1	1	#N/A	#N/A	#N/A	1	#N/A	#N/A	#N/A	#N/A	#N/A	#N/A	#N/A	#N/A	1	HslV component of HslUV peptidase (Escherichia coli)
T01X	1	#N/A	#N/A	#N/A	2	#N/A	#N/A	#N/A	#N/A	#N/A	1	#N/A	#N/A	#N/A	#N/A	#N/A	#N/A	#N/A	#N/A	#N/A	#N/A	#N/A
T02	1	2	#N/A	#N/A	1	1	1	1	1	3	1	#N/A	2	1	2	1	2	#N/A	#N/A	1	1	glycosylasparaginase precursor (Homo sapiens)
T03	3	4	2	#N/A	2	6	2	1	#N/A	2	1	2	1	1	1	3	2	1	4	4	4	gamma-glutamyltransferase 1 (Escherichia coli)
T05	1	1	#N/A	#N/A	#N/A	1	#N/A	#N/A	1	1	1	1	1	1	1	1	1	1	1	1	1	ornithine acetyltransferase precursor (Saccharomyces cerevisiae)
U32	2	2	1	1	#N/A	#N/A	#N/A	#N/A	#N/A	#N/A	#N/A	#N/A	#N/A	#N/A	#N/A	#N/A	#N/A	#N/A	1	1	1	collagenase (Porphyromonas gingivalis)
U56	#N/A	#N/A	#N/A	#N/A	#N/A	#N/A	#N/A	#N/A	#N/A	#N/A	#N/A	#N/A	#N/A	#N/A	#N/A	1	1	#N/A	#N/A	1	#N/A	homomultimeric peptidase (Thermotoga maritima)
U62	2	1	1	1	2	7	#N/A	#N/A	2	2	2	3	3	3	3	3	3	2	1	5	5	#N/A
U69	#N/A	#N/A	#N/A	#N/A	1	#N/A	#N/A	#N/A	#N/A	1	#N/A	1	#N/A	1	#N/A	#N/A	#N/A	#N/A	#N/A	1	#N/A	AIDA-I self-cleaving autotransporter protein (Escherichia coli)
Quantity of ORFs	207	197	111	79	122	231	129	83	114	205	125	152	144	186	164	178	180	126	171	255	286
Quantity of peptidase family	84	79	64	45	62	76	63	79	57	64	65	68	73	75	77	72	77	67	79	92	95
Taxonomy abbreviation
Ape	Acanthopleuribacter pedis KCTC 12899T
Gfe	Geothrix fermentans DSM 14018T
Hfo	Holophaga foetida DSM 6591T
Cth	Chloracidobacterium thermophilum BT
Lpr	Luteitalea pratensis DSM 100886T
Pme	Pyrinomonas methylaliphatogenes K22T
Taq	Thermoanaerobaculum aquaticum MP-01T
Aca	Acidobacterium capsulatum ATCC 51196T
Apo	‘Acidisarcina polymorpha’ SBC82
Aro	Acidipila rosea DSM 103428T
Bel	Bryocella elongata DSM 22489T
Emo	Edaphobacter modestus DSM 18101T
Gpe	Granulicella pectinivorans DSM 21001T
Osa	Occallatibacter savannae AB23T
Sbo	Silvibacterium bohemicum S15T
Tga	Terracidiphilus gabretensis S55T
Tro	Terriglobus roseus DSM 18391T
Bag	Bryobacter aggregatus MPL3T
Pfe	Paludibaculum fermentans P105T
Can_Sus	Candidatus Solibacter usitatus Ellin6076
